# Supplementary material for: Evaluation of therapeutic PD-1 antibodies by an advanced single-molecule imaging system detecting human PD-1 microclusters
Source: Nat Commun. 2023 Jun 6;14:3157. doi: 10.1038/s41467-023-38512-7 (PMC10244369; doi:10.1038/s41467-023-38512-7)
Supplement: Supplementary file 6 — Source Data [file 41467_2023_38512_MOESM6_ESM.xlsx]

## Sheet: 1c
Fold intensity
		hPD-L1-( 2min)			hPD-L1-( 20min)			hPD-L1+( 2min)			hPD-L1+( 20min)
		hPD-1	TCR		hPD-1	TCR		hPD-1	TCR		hPD-1	TCR
		1.4246	1.77776		1.76477	0		2.53414	0.476635		0	0.152354
		1.77038	1.95377		2.86443	0		1.95062	0.962015		0.144835	0.14573
		1.23558	0.620456		2.4831	0		1.85615	0.887678		0.10488	0.311332
		0.977398	2.2178		1.62288	0		1.63385	0.800222		0.114869	0.14573
		1.07883	2.40702		1.73817	0.140221		1.98952	0.511617		0.149829	0.132482
		1.12493	0.660059		1.17947	0.0467403		1.43935	0.51599		0	0.132482
		1.14798	0.704063		2.23479	0		1.18927	0.520363		0.0948918	0.198722
		0.986619	1.1573		1.93327	0		1.03922	0.607819		0.384562	0.205346
		1.59519	1.35532		1.76477	0		1.14481	0.905169		0.0199772	0.132482
		0.940515	0.206819		0.789271	0		1.12814	0.769612		0.229738	0.158978
		1.01428	0.862477		1.06419	0		0.944746	0.782731		0.414527	0.549799
		1.17103	0.303627		1.77364	0.0350552		0.716895	0.21864		0.554368	0.225219
		1.00045	0.0836075		1.48986	0		0.855829	0.769612		0.0499431	0.158978
		1.04194	0.11441		0.709457	0		0.828042	1.25062		0.35959	0.377573
		1.14337	0.0924083		1.61402	0		0.711338	1.22876		0.35959	0.476934
		1.11571	0.0792071		1.01098	0		0.883615	0.620937		0.619294	0.483558
		1.49376	0		1.34797	0.186961		0.800255	1.34245		0.549374	0.32458
		1.36928	0.488444		0.24831	0.0701105		1.13369	1.70539		0.639271	0.437189
		1.23558	0.0440039		0.159628	0		1.54494	1.71414		0.419522	0.331204
		0.839087	0.717264		0.195101	0.0233701		2.14513	2.24324		0.404539	0.331204
		1.10188	0.206819		0.257178	0.373922		2.45634	1.53922		0.42951	0.443813
		1.11571	0.466442		0.629643	0.222016		2.5397	1.62668		0.129852	0.768393
		1.04655	0.387235		0.301519	0.432348		2.72865	2.50999		0.859021	0.337828
		1.35084	1.1265		1.07305	0.338867		3.01207	3.01286		0.294664	0.337828
		0.982009	0.453241		1.93327	0.362237		2.65085	1.95027		0.279681	0.543175
		1.00967	1.84377		1.22381	0.233702		3.12322	0.743375		0.179795	0.370948
		0.926684	1.31572		0.691721	0		2.92871	0.878932		0.199772	0.245091
		0.986619	1.49173		1.27702	0.0233701		2.33408	1.47801		0.409533	0.238467
		1.13415	0.787671		0.807008	0.0350552		1.82836	0.699647		0.414527	0.284835
		0.99584	1.59734		1.5076	0.0467403		1.57272	0.511617		0.399544	0.271587
		1.12493	0.743667		0.549829	0.0467403		1.39489	0.962015		0.709191	0.198722
		0.968177	1.00329		1.29476	0		1.18371	1.01449		0.154823	0.238467
		1.10649	2.14739		0.877953	0		0.872501	0.249249		0.0799089	0.152354
		0.958957	1.27171		1.18834	0		0.605749	0.826459		0.10488	0.132482
		0.935905	1.05609		2.03969	0.0701105		0.689109	0.384806		0.364584	0.225219
		0.802204	0.484043		1.66722	0.257072		0.566847	0.537854		0.264698	0.185474
		0.99584	1.55334		0.940031	0.116851		0.683551	0.467889		0	0.132482
		1.06961	1.42573		0.691721	0.233702		0.661322	0.62531		0.0499431	0.132482
		1.10188	0.541248		0.212837	0.0233701		0.50016	0.612192		0.0849032	0.132482
		1.03272	0.123211		0.212837	0.233702		0.705781	0.739003		0.0149829	0.132482
		0.986619	0.660059		0.869085	0.0116851		0.627978	0.756494		0.00499431	0.132482
		1.00967	0.158414		1.13513	0		0.650207	0.428534		0.314641	0.132482
		0.968177	0.0440039		0.611907	0		0.666879	1.03635		0.119863	0.172226
		1.13415	0.140813		1.1706	0.0233701		0.572405	0.51599		0	0.198722
		1.06038	0.0924083		0.869085	0.245387		0.522389	0.577209		0.0799089	0.132482
		0.977398	0.0264024		1.1174	0.0116851		0.589077	0.577209		0.0299658	0.158978
		1.04194	0.0572051		1.29476	0		0.789141	0.533481		0.184789	0.132482
		1.05116	0.0132012		0.629643	0		0.81137	1.25062		0.309647	0.132482
		1.10649	0.0528047		0.904558	0.210331		0.650207	1.67915		0.39455	0.245091
		0.87136	0.0484043		0.709457	0.0233701		0.794698	2.62805		0.569351	0.192098
		0.862139	0.0352032		1.56081	0		0.844714	2.26511		0.46447	0.132482
		0.765321	0.0440039		0.656248	0		0.789141	1.93715		0.284675	0.132482
		0.926684	0.00440039		0.106419	0		0.711338	1.36431		0.694209	0.172226
		0.862139	0		0.585302	0		0.744682	0.51599		0.00499431	0.264963
		0.908243	0		1.45439	0		0.939188	0.673411		0.0499431	0.198722
		0.912853	0.0440039		0.336992	0.0233701		0.833599	0.935778		0.479453	0.132482
		0.797594	0.906481		0.89569	0.140221		0.950303	0.489753		0.199772	0.152354
		0.843698	0.55885		1.73817	0		0.661322	0.467889		0.244721	0.158978
		0.885191	0.378434		0.833612	0		0.56129	0.0743375		0.544379	0.132482
		0.87136	0.774469		1.66722	0		0.744682	0.043728		0.164812	0.337828
		1.06961	0.924083		0.718325	0		0.866943	0.481008		0.604311	0.397445
		1.28168	0.748067		0.49662	0		0.828042	1.32058		0.189784	0.258339
		1.11571	0.717264		1.13513	0.163591		0.89473	1.08008		0.784106	0.211971
		0.885191	0.343231		1.27702	0.0817955		0.866943	0.918287		0.0948918	0.218595
		1.05116	0.457641		0.64738	0		0.961418	0.743375		0.0449488	0.483558
		0.986619	0.528047		1.3125	0		0.716895	1.4299		0.259704	0.304708
		1.00045	0.233221		2.29687	0		0.733567	1.26374		0.234732	0.251715
		0.954346	0.360832		0.354729	0		1.06701	2.2345		0.259704	0.132482
		0.843698	0.290426		0.168496	0		1.09479	1.73163		0.219749	0.139106
		0.779152	0.0704063		0.257178	0		1.16704	0.752121		0.564357	0.218595
		0.829866	0.0836075		0.64738	0		0.95586	1.29872		0.0898975	0.132482
		0.931295	0.0308028		1.1706	0		1.02255	1.49987		0	0.132482
		0.963567	0.0440039		0.700589	0		1.15037	1.65292		0	0.132482
		1.14798	0		0.115287	0		1.07256	1.15005		0	0.132482
		1.14798	0.237621		0.523225	0		0.72801	0.599073		0.0599317	0.132482
		1.05116	0.602854		0.407938	0		0.689109	0.730257		0.489442	0.132482
		0.926684	0.264024		1.44552	0		0.633535	0.664665		0.0549374	0.132482
		0.774542	0.0792071		1.07305	0		0.683551	0.629683		0.209761	0.132482
		0.774542	0.308028		0.540961	0		0.533504	0.481008		0.169806	0.132482
		0.834477	0.396035		0.283783	0		0.627978	0.345451		0.0998861	0.132482
		0.829866	0.180416		0.532093	0		0.50016	0.100574		0.209761	0.132482
		0.723828	0.105609		1.48099	0		0.589077	0.231758		0.219749	0.132482
		0.963567	0.184817		1.3125	0		0.566847	0.848323		0.249715	0.132482
		1.05116	0.123211		2.20819	0		0.722453	0.441652		0.129852	0.132482
		0.958957	0.0880079		0.673984	0.0233701		0.633535	0.345451		0.369579	0.132482
		0.935905	0.184817		0.514356	0.432348		0.511274	0.100574		0.25471	0.158978
		0.700776	0.127611		0.514356	0.0350552		0.622421	0.0830831		0.219749	0.225219
		0.940515	0.0440039		0.514356	0		0.550175	0		0.0399545	0.132482
		1.10649	0.250822		0.682853	0		0.605749	0.0131184		0.219749	0.14573
		0.908243	0.149613		0.416806	0		0.433472	0.0174912		0.149829	0.251715
		0.954346	0.752467		0	0		0.600191	0.227385		0.739157	0.132482
		0.917463	1.42133		0.106419	0		0.655765	0.29735		0.269693	0.14573
		0.866749	1.1089		0.0975504	0		0.372341	0.450398		0.564357	0.284835
		0.940515	2.79865		0.177364	0		0.50016	0.21864		0.489442	0.205346
		0.88058	2.35861		1.76477	0		0.883615	1.01449		1.07877	0.211971
		0.843698	2.03738		1.23268	0		0.878058	0.948897		0.963901	0.132482
		1.00045	1.41693		1.9244	0		1.08924	0.804595		0.958907	0.132482
		1.17103	2.231		1.30363	0		0.89473	0.559718		0.584334	0.132482
		1.20331	2.40702		2.00422	0		0.966975	1.11069		0.534391	0.132482
		1.04655	0.994489		0.328124	0		1.07812	1.47801		0.199772	0.278211
		1.065	1.35532		1.18834	0		1.15592	1.02323		0.159818	0.17885
		1.10188	1.0825		0.975504	0		1.1726	0.699647		0.549374	0.205346
		1.04194	0.431239		0.540961	0		0.700223	1.67478		0.209761	0.132482
		0.958957	0.712864		1.5342	0		0.616863	1.76661		0.194778	0.132482
		1.0235	0.206819		0.957767	0.0817955		0.89473	1.74912		0	0.185474
		0.949736	0.519246		0.771535	0		0.966975	1.86718		0.199772	0.311332
		0.783763	1.23651		0.815876	0		1.18927	2.50561		0.264698	0.139106
		0.829866	0.167215		0.64738	0		1.37266	1.82783		0	0.132482
		1.10649	0.356432		1.26815	0		1.40045	2.30884		0.189784	0.198722
		0.963567	0.387235		0.789271	0		1.65608	2.36131		0.554368	0.205346
		0.774542	0.0880079		1.47212	0		1.73389	2.56683		0.354596	0.450437
		0.779152	0.281625		1.26815	0.0350552		1.55605	1.20689		0.454482	0.317956
		0.954346	0.00880079		0.780403	0.362237		1.40045	1.48238		0.219749	0.132482
		0.926684	0.123211		1.34797	0.315497		1.35043	1.96339		0.599317	0.331204
		1.31857	0.0528047		1.00211	0		1.27819	1.60044		0.898975	0.450437
		0.986619	0.0264024		0.762666	0		1.29486	0.655919		0.859021	0.635912
		1.065	0.0132012		1.58741	0.151906		0.961418	0.839577		1.41339	0.443813
		0.99584	0		0.603039	0.455718		0.89473	1.03635		1.54324	0.602791
		0.88058	0.0836075		0.195101	0.315497		0.722453	0.612192		1.45334	0.331204
		0.926684	0.0572051		0.620775	0		0.755797	0.507244		0.6143	0.443813
		1.05577	0.00440039		0.230574	0.163591		0.56129	0.29735		0.484448	0.152354
		0.848308	0.127611		1.21495	0.116851		0.505717	0.139929		0.35959	0.410693
		0.839087	0.0572051		0.354729	0.222016		0.572405	0.975134		0.564357	0.245091
		0.802204	0.0616055		0.64738	0		0.733567	1.15442		0.0549374	0.132482
		0.935905	0.0176016		0.59417	0		0.850271	0.612192		0.249715	0.132482
		0.982009	0.0572051		1.05532	0		1.21705	1.16316		0.0149829	0.205346
		1.08805	0.206819		0.691721	0.0350552		1.6672	1.70539		0.484448	0.218595
		0.982009	0.88888		0.638511	0.198646		2.29518	1.91966		0.414527	0.132482
		1.13415	0.497245		0.629643	0		2.2396	2.41816		0.529396	0.205346
		0.829866	0.497245		0.106419	0		2.22849	3.09594		0.0449488	0.152354
		0.769932	0.233221		0.558698	0		2.2396	2.32633		0.0399545	0.158978
		0.87597	0.510446		1.29476	0		2.34519	2.22575		0.294664	0.132482
		0.816035	0.453241		1.35684	0		1.86726	1.94152		0.369579	0.132482
		1.00967	0.33883		1.3391	0		1.63385	1.69665		0.25471	0.132482
		1.1111	1.39492		0.851349	0		1.27819	1.64854		0.609305	0.132482
		0.834477	1.21891		1.09079	0		0.989204	1.4299		1.38342	0.132482
		0.705386	1.71615		1.20608	0		0.733567	0.690902		0.559362	0.251715
		1.19409	2.94386		1.33023	0		0.544618	1.09757		1.32849	0.377573
		1.23558	2.30141		0.416806	0		0.594634	0.301723		2.1026	0.3577
		1.04655	3.4015		0.452279	0		0.56129	0.257995		1.23359	0.132482
		0.917463	3.66553		0.434543	0.0116851		0.411242	0.0830831		2.12757	0.132482
		0.756101	3.60392		0.780403	0.151906		0.39457	0.638428		1.55323	0.377573
		0.986619	3.00987		0.230574	0.0116851		0.466816	2.11643		1.28853	0.669032
		1.09266	2.69744		0.407938	0		0.878058	1.35557		0.878998	0.238467
		1.04194	2.86026		1.26815	0		0.800255	1.01886		0.559362	0.185474
		0.788373	2.76785		0.64738	0		0.783583	1.84969		0.564357	0.417317
		0.982009	0.853676		1.00211	0		0.950303	2.37443		0.459476	0.53655
		0.88058	0.0264024		0.815876	0		1.00588	1.67041		0.179795	0.788265
		0.74688	0.580852		0.24831	0		1.06145	1.71414		0.679226	0.602791
		0.954346	0.105609		0.212837	0.163591		0.611306	1.25937		0.149829	0.602791
		0.968177	0.101209		0.0975504	0.105166		0.594634	0.21864		0	0.331204
		0.779152	0.0880079		0.283783	0		0.350112	1.26374		0.154823	0.596167
		0.774542	0.294826		1.08192	0		0.572405	1.09757		0.154823	0.702152
		0.889801	0.189217		0.789271	0.0817955		0.444586	0.380433		0.379567	0.675656
		1.08805	0.532448		0.815876	0.186961		0.494602	0.585955		0.819066	0.616039
		0.958957	0.132012		0.425674	0.0116851		0.722453	0.529108		0.379567	0.781641
		0.857529	0.523647		1.30363	0		0.64465	1.62668		0.344607	0.543175
		0.834477	0.127611		1.41891	0		0.905845	1.80597		0.609305	0.907499
		0.765321	0.89328		1.40118	0		0.711338	1.27686		1.33348	1.31819
		1.00967	0.268424		0.390201	0		0.650207	2.22575		1.88285	1.45067
		1.14798	0.0176016		0.532093	0		0.816927	1.65729		1.76299	1.2652
		1.10649	0		0.0354729	0		0.878058	1.2375		2.81679	1.33806
		1.21714	0		0.0975504	0		0.672437	0.878932		1.54823	2.45091
		1.20792	0.89768		1.1174	0		0.72801	0.73463		1.46833	2.07334
		1.12032	0.118811		0.957767	0.0233701		0.64465	0.323587		1.80294	2.78874
		0.912853	0.704063		0.629643	0.257072		0.444586	0.21864		1.68808	2.59002
		0.940515	0.325629		0.532093	0.0116851		0.589077	0.682156		2.29738	3.86184
		0.820646	0.325629		0.886822	0		0.450144	0.900796		2.97661	4.49775
		0.783763	0.211219		0.886822	0		0.566847	1.4474		3.51599	3.64324
		0.829866	0.0132012		1.09966	0		0.422357	0.935778		3.20634	4.21291
		1.08805	0.0704063		1.64949	0		0.427914	1.47363		3.46605	4.23941
		0.87597	1.00769		0.656248	0		0.377898	0.730257		3.2413	4.37189
		1.09727	0.453241		0.301519	0		0.39457	0.354197		3.73574	5.45162
		0.908243	0.0924083		0.904558	0		0.511274	0.669038		4.19522	4.62361
		0.917463	0.0748067		0.869085	0		0.700223	0.345451		3.90555	4.63686
		0.885191	0.0528047		1.04645	0		0.744682	0.524736		3.58092	4.511
		1.20792	0.0264024		1.41891	0		1.35043	0.830831		3.75072	5.392
		1.04194	0.413637		0.74493	0		1.30041	1.89342		4.04539	5.18665
		1.03272	0.145213		0.736062	0.0116851		1.25596	1.46051		2.96662	5.02768
		0.825256	0.105609		0.434543	0.233702		1.67831	1.39929		3.506	3.84859
		1.05577	0.536848		1.29476	0.0934806		1.78946	1.70539		3.21134	5.14691
		1.02811	2.2046		0.922294	0.0817955		1.61718	2.01149		2.55708	4.1268
		0.88058	3.25189		0.567566	0.186961		1.67276	1.39492		2.22746	4.23279
		0.802204	3.20349		0.274915	0.186961		1.71721	1.72288		2.8967	3.11994
		0.742269	3.11548		0	0.0934806		1.59495	1.91091		2.53211	3.69624
		0.617789	3.18148		0.239442	0		1.54494	0.839577		3.30124	3.57038
		0.783763	2.05938		0.452279	0.210331		1.02255	1.1894		2.99658	3.57038
		0.723828	0.598454		0.558698	0.327182		0.789141	0.507244		3.46605	4.61036
		0.696166	0.123211		0.283783	0.186961		0.661322	0.275486		1.79296	3.91483
		0.769932	0.629256		0	0		0.461258	0.511617		2.13756	4.72297
		0.885191	0.866878		0.336992	0		0.516832	1.16754		2.33734	4.76934
		0.912853	1.73376		0.195101	0		0.589077	1.09757		2.16753	5.2264
		0.931295	2.93946		0.115287	0.151906		0.400128	0.288605		2.632	4.56399
		0.908243	3.07147		0.141891	0.572569		0.405685	0.441652		3.39113	4.7031
		0.903632	2.63144		0.0709457	0.701105		0.422357	0.568464		3.21134	5.6106
		0.866749	3.44991		0.301519	0.257072		0.400128	0.266741		3.31122	5.6106
		0.857529	3.74033		0.230574	0		0.322325	0.384806		3.60089	5.67684
		1.10649	3.74033		1.36571	0.105166		0.483488	0.463516		4.17524	5.71658
		1.07422	3.74033		0.49662	0.233702		0.700223	0.292977		4.22518	5.70996
		1.1987	3.74033		1.77364	0.0233701		0.905845	0.314841		4.24516	5.5841
		0.940515	3.74033		1.25929	0		0.833599	0.411043		4.24516	5.69671
		0.797594	3.74033		0.558698	0.0934806		0.566847	0.201149		4.22518	5.71658
		0.825256	3.3003		0.470015	0.420663		0.705781	0		4.15526	5.69671
		1.00045	2.84705		0.177364	0.0350552		0.544618	0.0043728		4.24516	5.71658
		0.986619	2.2134		0.230574	0		0.633535	0.40667		4.24516	5.71658
		0.885191	1.67655		0.789271	0		0.683551	0.201149		4.20021	5.55098
		0.829866	1.64135		0.461147	0.257072		0.661322	0.752121		3.40112	5.5576
		0.922074	1.30252		0.74493	0.0116851		0.539061	0.21864		3.19136	5.65034
		1.1111	0.492844		0.718325	0		0.605749	0.319214		4.19022	5.63709
		1.00967	0.0924083		0.523225	0		1.02255	0.756494		3.82564	5.02105
		0.779152	0.0308028		0.274915	0		0.844714	0.389179		3.9505	5.12041
		0.848308	0.0748067		0.505488	0		0.711338	0.962015		3.506	5.24627
		0.857529	0.0528047		0.966635	0.116851		0.655765	0.669038		3.70078	4.21954
		0.889801	0.0176016		0.585302	0.105166		0.577962	0.367315		3.47604	4.03406
		1.00506	0.145213		0.24831	0.0934806		0.672437	1.06696		3.19136	4.50437
		1.00967	0.202418		0.673984	0.116851		0.666879	1.60482		2.59704	3.58363
		0.862139	0.620456		0.416806	0.0350552		0.833599	1.0932		2.06265	3.33854
		0.719218	0.585252		0.558698	0.198646		0.733567	1.10194		3.66582	2.98746
		0.802204	0.259623		0	0.0350552		0.755797	1.67041		4.14028	2.92784
		0.88058	0.00440039		0	0.186961		0.566847	2.0902		3.89556	3.26567
		0.857529	0.0528047		0.0532093	0.444033		0.683551	1.4299		3.66083	2.85498
		0.843698	0.22882		0.514356	0.105166		0.566847	1.77536		2.52712	3.53063
		0.839087	0.347631		0.328124	0		0.711338	1.69665		1.61816	3.55051
		0.926684	0.0748067		0.186233	0		1.07256	2.05521		1.99273	2.92784
		0.857529	0.0616055		0.869085	0		1.55605	2.8773		3.30623	1.96073
		0.903632	0.0528047		0.611907	0		1.51159	3.7125		2.79182	1.36456
		0.848308	0.0352032		0.49662	0.0817955		1.745	3.70376		2.68194	1.19896
		0.756101	0.0704063		0.390201	0.163591		2.14513	3.71688		2.86174	2.31843
		0.862139	0.105609		1.12626	0		2.05621	3.64691		2.26242	2.3648
		0.931295	0.0484043		2.13724	0.0467403		1.7061	3.55071		1.0488	1.92098
		0.963567	0.0968087		1.43665	0.0467403		1.99508	3.67315		1.58819	1.96073
		1.12032	0.118811		1.25929	0		1.33376	3.24024		2.13257	2.42441
		0.940515	0.0176016		0.558698	0		1.51159	3.41953		3.1614	2.45091
		0.839087	0.0572051		0.656248	0.128536		1.28374	3.45014		3.29624	3.04045
		1.07883	0.0308028		0.434543	0.432348		0.966975	2.09457		3.6858	1.72226
		0.931295	0.0748067		0.736062	0.128536		0.939188	1.2856		2.18751	1.77525
		0.986619	0.123211		0.807008	0.0817955		0.839157	0.555345		1.78796	1.96073
		1.17103	0.101209		0	0.128536		0.627978	0.712766		2.30237	2.3118
		0.839087	0.308028		0	0.245387		0.47793	0.651547		1.8429	2.49728
		0.783763	0.132012		0.363597	0.0116851		0.483488	0.376061		1.8379	2.56352
		0.843698	0.171615		0.266046	0		0.516832	0.817713		1.73302	3.11994
		0.88058	0.55885		0.319256	0		0.689109	0.481008		1.65811	2.7225
		0.682335	0.932884		0.328124	0.0701105		0.544618	1.02323		2.39727	1.30494
		0.765321	1.55774		0.372465	0.105166		0.511274	1.22438		3.63086	2.51053
		0.645452	2.99227		0.638511	0.198646		0.483488	1.53485		3.27626	3.63662
		0.756101	2.76785		1.47212	0		0.56129	2.30009		3.37615	2.82848
		0.839087	3.48511		0.824744	0		0.783583	2.0421		3.71077	1.74876
		0.922074	3.53792		0.815876	0.0817955		0.950303	1.52173		3.45606	1.30494
		0.87597	3.09348		0.407938	0.198646		1.08924	1.86718		3.26628	1.13272
		0.802204	3.4015		0	0.0116851		1.08924	1.69227		3.18637	0.602791
		0.935905	3.64353		0.319256	0.315497		0.889173	1.43865		2.91168	1.17246
		0.954346	3.20789		1.27702	0.198646		1.06701	2.86855		3.22632	1.01348
		0.908243	2.71064		1.24155	0.0350552		1.20038	2.49249		2.57706	1.25858
		0.926684	2.89986		1.03758	0.128536		1.00032	2.27385		2.44721	0.457061
		1.0235	2.09459		1.33023	0.128536		0.722453	1.34682		2.78682	0.443813
		1.16642	2.2574		0.877953	0.0233701		0.655765	0.966388		1.83291	0.64916
		1.20331	1.71175		2.74028	0.186961		0.594634	0.481008		2.17752	0.457061
		1.1987	0.440039		1.43665	0.560884		0.50016	0.104947		1.05879	0.139106
		0.917463	0.510446		0.833612	0.128536		0.505717	0.122438		1.24858	0.523302
		1.31857	0.22002		0.452279	0.514143		0.47793	0.292977		1.11872	0.423941
		1.24019	0.343231		0.49662	0.338867		0.494602	0.279859		1.21861	0.715401
		1.1572	0.871278		1.45439	0.432348		0.711338	0.161793		1.74801	0.278211
		1.04655	0.167215		0.336992	0.0934806		1.20038	0.201149		1.9278	0.516678
		0.954346	0.44444		0.292651	0.210331		1.30041	0.537854		0.958907	0.476934
		0.88058	0.0528047		0.771535	0.163591		1.04478	0.931406		0.469465	0.344452
		1.09727	0.0836075		0.904558	0.280442		1.07256	1.52611		1.54324	0.317956
		1.12493	0.492844		0.913426	0.350552		1.60051	0.616564		1.13371	0.662408
		1.10188	0.264024		0.64738	0.303812		1.94506	0.835204		0.42951	0.576295
		1.07883	1.44333		0.425674	0.350552		2.0451	1.84532		0.579339	0.278211
		0.912853	1.79096		0.407938	0.444033		2.28406	0.905169		0.25471	0.218595
		0.954346	1.42573		1.01098	0.572569		2.1618	1.58733		0.364584	0.569671
		1.21253	1.75136		1.48986	0.771215		1.84503	1.46051		0.269693	0.569671
		0.843698	2.11659		0.115287	0.116851		1.81725	0.664665		0.189784	0.264963
		0.949736	1.73376		0.505488	0.514143		1.60607	0.603446		0.119863	0.543175
		1.08805	2.62704		0.860217	0.268757		1.95618	0.865814		0.139841	0.781641
		0.926684	2.2002		1.07305	0.444033		1.93395	0.411043		0.199772	0.185474
		0.820646	1.99778		0.434543	0.140221		1.60051	0.865814		0.284675	0.417317
		0.949736	2.17379		0.762666	0.280442		1.66164	0.472262		0.209761	0.543175
		0.958957	3.3927		0.0177364	0		1.65053	0.0131184		0.349601	0.344452
		1.30934	3.43231		0	0		0.989204	0.323587		1.13371	0.311332
		1.28168	3.68753		0.24831	0.245387		1.02255	0.572836		0.864015	0.351076
		1.58597	3.04507		0.186233	0.222016		0.677994	0.279859		0.489442	0.205346
		1.5998	3.65673		0.64738	0.210331		0.766911	0.428534		0.279681	0.337828
		1.67356	3.74033		1.3125	0.0350552		0.516832	0.393552		0.589328	0.331204
		1.3785	3.74033		1.15287	0.455718		0.39457	0.21864		0.439499	0.17885
		1.18948	3.74033		0.89569	0.303812		0.444586	0.655919		0.504425	0.17885
		1.76116	3.74033		1.78251	0.946491		0.550175	0.660292		1.3185	0.483558
		1.52603	3.74033		2.95312	1.06334		0.539061	0.0349824		0.809078	0.390821
		1.2448	3.74033		1.65836	0.817955		0.505717	0		0.968895	0.132482
		1.30934	3.72713		0.549829	0.689419		0.655765	0		1.15368	0.251715
		1.71967	3.48951		0.984372	1.2503		0.439029	0.135557		0.514413	0.344452
		1.0235	2.87346		1.5342	1.2503		0.516832	0.0568464		0.6143	0.211971
		1.3785	3.52912		1.57854	1.27367		0.405685	0		0.414527	0.245091
		1.33701	2.40262		1.21495	1.39052		0.439029	0		0.159818	0.17885
		1.10188	2.2178		0.682853	2.48892		0.778026	0.0874559		0.269693	0.337828
		1.28168	0.915282		1.09966	3.03812		0.50016	0.266741		0.149829	0.211971
		1.20792	0.145213		2.11064	1.83456		0.650207	0.0393552		0.199772	0.311332
		1.09727	0.805272		2.19932	2.4305		0.383456	0.341078		0.204767	0.238467
		1.04194	0.184817		1.45439	2.50061		0.533504	0.957642		0.0499431	0.390821
		1.37389	0.136412		0.948899	3.22508		0.489045	0.95327		0.129852	0.258339
		1.22636	0.616055		1.12626	3.07318		0.589077	0.655919		0.169806	0.337828
		1.28629	1.1573		1.02871	4.17157		0.700223	0.507244		0.839043	0.211971
		1.1572	1.30252		0.585302	3.07318		0.883615	1.18503		0.35959	0.245091
		0.894412	2.48182		1.05532	3.89113		0.866943	0.822086		0.144835	0.132482
		1.23097	3.15508		0.168496	4.90773		0.883615	0.380433		0.199772	0.132482
		1.05116	3.52472		0.603039	4.28842		0.905845	0.424161		0.0499431	0.14573
		1.05577	3.54672		0.434543	3.69248		0.689109	0.0612191		0.469465	0.132482
		1.25402	3.58192		0.452279	3.78596		0.672437	0.839577		0.284675	0.132482
		0.949736	2.43782		0.425674	2.64083		0.372341	0.870187		0.109875	0.132482
		0.935905	3.43231		1.82685	2.18511		0.39457	0.616564		0.354596	0.192098
		0.986619	3.73593		1.144	2.87453		0.594634	0.966388		0.0849032	0.14573
		1.10188	3.74033		0.159628	2.47724		0.56129	0.699647		0.509419	0.132482
		0.977398	3.15068		0.141891	3.92619		0.405685	0.100574		0.644265	0.152354
		0.783763	1.76456		0.425674	3.0498		0.539061	0.179285		1.20363	0.132482
		0.889801	1.35532		0.940031	1.96309		0.433472	0.489753		0.709191	0.218595
		0.75149	0.968087		0.274915	3.8327		0.505717	0.131184		0.379567	0.152354
		0.977398	0.470842		2.05743	3.1316		0.533504	0.376061		0.704197	0.205346
		0.963567	0.0572051		1.15287	2.73431		0.56129	0.397924		0.434505	0.311332
		1.18486	0.0968087		0.860217	2.64083		0.594634	0.43728		1.0488	0.351076
		1.10649	0.44884		0.283783	3.17834		0.705781	0.472262		0.869009	0.337828
		0.99584	0.523647		0.372465	3.70417		0.605749	0.5947		0.0599317	0.205346
		0.986619	0.910882		0.851349	3.24845		0.539061	0.336705		0.214755	0.211971
		1.11571	0.761268		0.203969	4.11315		0.50016	0.725884		0.314641	0.238467
		0.940515	0.237621		0.74493	4.30011		0.377898	0.498499		0.134846	0.132482
		0.839087	0.743667		1.05532	4.15989		0.600191	0.301723		0	0.132482
		0.769932	0.629256		1.06419	3.31856		0.64465	0.0699648		0	0.132482
		0.931295	0.215619		1.25929	3.82102		0.577962	0.306096		0.0849032	0.132482
		1.00045	0.382834		1.03758	3.42373		0.516832	0.262368		0.42951	0.158978
		0.940515	0.426838		1.38344	1.70602		0.64465	0.306096		0.169806	0.185474
		0.917463	0.237621		1.82685	3.35362		0.539061	0.568464		0.234732	0.225219
		0.885191	0.211219		1.73817	2.5824		0.611306	0.664665		0.75414	0.152354
		1.04194	0.176016		1.01098	2.6642		0.689109	0.524736		0.109875	0.132482
		1.14337	0.360832		0.00886821	4.24168		0.494602	0.673411		0.28967	0.152354
		1.20331	0.167215		0.106419	3.50552		0.450144	0.463516		0.164812	0.17885
		0.843698	0.127611		1.16174	1.41389		0.566847	0.699647		0.449488	0.132482
		0.673114	0.734866		0.913426	2.59409		0.550175	0.572836		0.139841	0.132482
		0.719218	0.686461		1.8978	2.90958		0.605749	0.292977		0.584334	0.132482
		0.737659	0.0880079		1.49873	3.45878		0.505717	0.236131		0.744152	0.132482
		0.691555	0.0880079		1.23268	3.78596		0.572405	0.861441		0.439499	0.158978
		0.811425	0.132012		1.22381	2.73431		0.633535	0.743375		0.119863	0.278211
		0.797594	0.167215		0.434543	2.8161		0.489045	0.690902		0.304653	0.132482
		0.834477	0.0792071		0.0620775	3.19003		0.655765	0.411043		0.0399545	0.132482
		0.87136	0.202418		0	4.45201		0.572405	0.690902		0.139841	0.132482
		0.829866	0.171615		0.691721	4.53381		0.539061	0.367315		0.334618	0.132482
		0.756101	0.0704063		0.603039	5.69063		0.544618	0.695275		0.354596	0.132482
		0.857529	0.0836075		0.860217	5.70232		0.516832	0.752121		0.259704	0.132482
		0.954346	0.0616055		0.425674	5.10638		0.605749	0.314841		0.0849032	0.192098
		0.972788	0.0396036		0.470015	5.81917		0.533504	0.682156		0.219749	0.251715
		1.06038	0.118811		0.319256	6.47353		0.655765	0.900796		0.294664	0.132482
		0.862139	0.233221		0.59417	5.73737		0.689109	0.892051		0.214755	0.132482
		0.829866	0.33443		0.274915	3.8327		0.739125	0.892051		0.229738	0.132482
		0.903632	0.303627		0.443411	5.97107		0.433472	1.62231		0.0449488	0.132482
		0.917463	0.325629		0.0975504	5.25828		0.611306	0.92266		0.129852	0.132482
		1.01889	0.180416		0	5.0129		0.566847	0.660292		0.28967	0.14573
		1.42921	0.765669		0.0709457	4.63898		0.577962	0.376061		0.169806	0.14573
		1.39233	0.651258		0.319256	3.84439		0.589077	0.43728		0.0499431	0.14573
		1.13876	1.49173		0.0620775	3.14329		0.555733	0.336705		0.259704	0.132482
		1.06961	2.87346		0.877953	4.6974		0.666879	0.358569		0.214755	0.132482
		1.07883	2.77225		0.718325	2.8161		0.794698	0.18803		0.10488	0.132482
		0.894412	2.93506		0.177364	3.599		0.911402	0.314841		0.179795	0.14573
		0.912853	3.74033		0.301519	3.97293		0.711338	0.367315		0.0948918	0.311332
		0.705386	3.15948		1.05532	5.38682		0.655765	0.18803		0.414527	0.158978
		0.700776	1.68095		0.922294	5.50367		0.550175	0.450398		0.389556	0.132482
		0.686945	1.24091		0.673984	4.05472		0.594634	0.498499		0.0449488	0.158978
		0.843698	0.33443		1.17947	5.53873		0.600191	0.752121		0.0349601	0.152354
		0.972788	0.589653		0.257178	4.13652		0.655765	0.647174		0.399544	0.152354
		1.09727	0.985688		0.0620775	6.59038		1.1726	0.664665		0.154823	0.132482
		1.31857	0.915282		0.505488	6.96431		1.45046	1.11069		0.859021	0.132482
		1.50759	0.426838		0.159628	7.63035		1.56717	1.62668		0.454482	0.132482
		1.36467	1.18811		0.124155	4.68572		2.1229	1.17191		0.249715	0.139106
		1.32779	0.422438		0.274915	4.52212		1.8228	2.39629		0.244721	0.152354
		1.21714	0.202418		0.159628	5.9477		1.79502	1.63105		0.00499431	0.132482
		1.11571	0.567651		0.700589	6.80071		2.35075	2.14267		0.299658	0.132482
		1.09727	1.1265		0.34586	5.29334		2.42855	1.98525		0.169806	0.192098
		0.792983	0.611655		0.363597	3.17834		2.53414	2.46626		0.389556	0.158978
		0.774542	0.360832		1.44552	3.69248		2.21737	2.5887		0.469465	0.132482
		0.843698	0.316828		1.08192	4.41696		2.56749	2.37443		0.6143	0.132482
		0.87597	0.866878		0.966635	4.23		2.79534	2.14704		0.479453	0.132482
		0.917463	0.404836		0.682853	4.54549		2.6175	0.975134		0.344607	0.132482
		1.0235	0.0616055		1.63175	5.17649		2.1618	1.34682		0.349601	0.251715
		1.06961	0.0396036		1.56967	4.98953		2.32296	2.76361		0.239727	0.351076
		1.00506	0.268424		1.06419	5.21154		1.91172	3.10469		0.0449488	0.132482
		1.27707	1.02529		2.39442	5.98276		2.08956	2.75486		0	0.132482
		1.16181	0.89768		3.86654	5.87759		1.93395	2.29135		0.0799089	0.132482
		1.19409	1.46973		3.52068	5.93602		1.7061	2.1864		0.249715	0.132482
		0.926684	1.1001		3.2635	8.16787		1.82836	2.05084		0.329624	0.132482
		1.10649	0.875678		2.74028	9.18447		1.406	1.4474		0.39455	0.132482
		0.972788	1.59734		3.57389	9.46491		1.24484	1.58295		0.229738	0.132482
		0.834477	0.818473		5.1613	8.91571		0.822485	1.11944		0.28967	0.132482
		1.1987	0.752467		4.66468	7.98091		0.939188	0.122438		0.354596	0.132482
		1.01889	0.616055		3.0418	5.63221		0.89473	1.00137		0.0499431	0.185474
		0.908243	1.58854		2.91764	6.54364		0.755797	0.616564		0.0549374	0.225219
		0.811425	0.567651		2.25253	6.47353		0.911402	0.507244		0.284675	0.132482
		0.75149	0.484043		1.16174	8.40157		1.06145	0.223013		0.194778	0.132482
		0.935905	0.475243		2.07516	6.96431		0.911402	0.257995		0.42951	0.132482
		0.728438	0.0880079		1.48986	5.1648		0.839157	0.227385		0.799089	0.251715
		0.894412	0.193617		2.63386	5.09469		0.605749	0.21864		0.569351	0.158978
		0.783763	0.365233		1.24155	4.05472		0.81137	0.358569		0.459476	0.152354
		1.09266	0.712864		0.798139	3.8327		0.911402	0.0306096		0.953912	0.271587
		1.00045	0.906481		0.869085	2.20848		0.722453	0.21864		0.354596	0.278211
		0.972788	0.202418		1.87119	2.52398		0.81137	0.262368		0.883992	0.331204
		1.00045	0.435639		0.363597	2.54735		0.633535	0.214267		0.584334	0.158978
		1.11571	0.708463		0.656248	2.85116		0.705781	0.607819		0.0499431	0.172226
		0.972788	0.162815		1.57854	1.95141		0.81137	0.822086		0.46447	0.152354
		1.00045	0.871278		0.869085	1.36715		0.966975	0.62531		1.05879	0.271587
		0.802204	0.884479		0.372465	0.73616		1.12814	0.690902		0.184789	0.185474
		0.968177	0.466442		1.22381	0.420663		1.02255	1.20689		0	0.271587
		1.3785	0.0968087		0.673984	0.71279		1.44491	0.669038		0	0.271587
		1.4661	0.162815		0.567566	1.21525		1.51159	0.760867		0	0.158978
		1.21253	0.0748067		0.629643	0.619309		1.61163	1.47801		0.199772	0.271587
		0.802204	0.101209		1.49873	1.41389		1.93395	1.22001		0.0699203	0.185474
		1.16642	0.576452		2.80236	0.724475		2.33964	0.962015		0.344607	0.32458
		1.15259	0.140813		1.60515	0.338867		2.82312	1.46926		0.119863	0.211971
		1.14337	0.118811		1.3391	0.455718		2.78422	1.75349		0.199772	0.132482
		1.38311	0.721665		0.514356	0.502458		2.73421	0.712766		0.0449488	0.264963
		1.54908	0.488444		1.1174	0.303812		2.32852	1.08008		0.784106	0.211971
		1.36928	0.281625		0.266046	0.0116851		1.97841	1.75349		0.314641	0.370948
		1.41999	0.0792071		0.186233	0		1.50048	0.529108		0.399544	0.609415
		1.1987	0.435639		0.771535	0					0.319636	0.841258
		1.30012	0.127611		1.96874	0					0.144835	0.68228
					1.76477	0.198646					0.114869	0.397445
					1.24155	0.198646
					1.34797	0.268757
					1.60515	0.222016
					1.64949	0
					1.144	0
					0.913426	0
					2.75801	0.0817955
					1.24155	0.315497
					1.12626	0.338867
					2.34121	0.151906
					2.20819	0.210331
					3.19256	0.116851
					1.93327	0.151906
					0.984372	0.747845
					0.736062	0.0701105
					0.629643	0.151906
					1.15287	0.233702
					0.230574	0.373922
					0.425674	0
					0.239442	0.0116851
					0.540961	0.210331
					0.682853	0.0350552
					1.95988	0
					1.48099	0
					1.01098	0
					1.56967	0
					1.04645	0
					3.00632	0.140221
					1.62288	0.0350552
					0.49662	0
					1.9244	0
					0.99324	0
					1.5076	0
					1.26815	0
					1.66722	0.0116851
					2.13724	0.233702
					1.01098	0.0233701
					0.89569	0
					0.336992	0
					0.567566	0
					1.64949	0.0701105
					2.25253	0.140221
					1.09079	0.0350552
					0.807008	0.257072
					1.40118	0.0701105
					1.7027	0
					2.03969	0
					1.34797	0
					1.3391	0
					0.736062	0
					1.3391	0
					1.63175	0
					2.42102	0
					0.629643	0
					2.51857	0.0233701
					2.85557	0.222016
					1.54307	0.268757
					1.82685	0.128536
					2.74028	0
					1.16174	0
					2.57178	0
					2.10177	0
					2.25253	0.0116851
					0.629643	0.245387
					1.00211	0.151906
					1.68496	0
					2.74028	0.0116851
					0.736062	0
					2.13724	0.105166
					2.11064	0.0467403
					2.03969	0
					1.59628	0
					0.771535	0.140221
					1.83572	0.257072
					0.780403	0.0701105
					1.66722	0.151906
					1.67609	0
					1.25929	0
					1.56967	0
					0.886822	0
					0.957767	0.151906
					1.60515	0.303812
					0.514356	0.0350552
					0.59417	0
					1.64949	0
					2.22592	0
					1.62288	0
					1.35684	0.116851
					1.41005	0.315497
					1.32136	0.163591
					0.49662	0.397293
					0.328124	0.140221
					1.01098	0.140221
					2.1195	0.0817955
					0.416806	0
					0.372465	0
					1.35684	0
					0.913426	0
					0.629643	0.0350552
					0.833612	0.198646
					0.629643	0
					1.38344	0
					1.26815	0.0701105
					0.319256	0.0350552
					0.292651	0
					1.21495	0
					1.22381	0
					0.984372	0.0233701
					1.44552	0.420663

## Sheet: 1d
The percentage of TCR microclusters colocalized with hPD-1
hPDL1	-	+
	0	90
	0	95
	15	85
	5	100
	5	100
	5	90
	0	85
	5	100
	0	90
	5	95
Average	4	93			p values
				hPD-L1 - vs +	<0.0001

## Sheet: 2a
Fold intensity
	hPD-L1 -			hPD-L1 +			hPD-L1 -			hPD-L1 +
	hPD-1	SHP1		hPD-1	SHP1		hPD-1	SHP2		hPD-1	SHP2
	2.21975	1.38893		1.54031	1.8065		0.477797	0.559429		0.910939	0.490689
	1.10987	2.02338		1.20989	1.32367		1.56717	1.11886		0.668829	1.03372
	0.762612	1.69758		1.32165	1.54374		1.26138	1.09663		0.889755	0.873427
	0.878366	1.40608		0.88434	1.5306		0.458685	1.19295		0.820148	0.886512
	0.64005	0.720187		1.12243	1.78679		1.14671	1.09663		0.662776	0.821086
	0.313216	0.943102		0.621954	1.24484		0.831366	0.95955		0.789884	0.906139
	1.42309	1.4661		0.456747	1.17258		1.28049	1.18554		0.756594	0.840714
	1.00774	0.951676		0.767724	1.65213		0.831366	1.1522		0.808043	1.16457
	1.10987	0.711613		1.05441	1.55688		0.506464	1.41524		0.575012	0.88324
	1.11668	1.8862		1.17588	1.42549		0.592468	1.08551		0.904887	0.500503
	1.47075	1.16602		1.08356	1.30397		0.630691	1.12256		0.744489	0.631353
	0.817084	1.68044		1.09814	1.30397		0.974705	0.948436		0.926071	1.48515
	0.687713	1.70616		0.88434	1.64227		0.82181	1.16332		1.09252	1.12531
	1.69545	1.54326		0.5928	1.73424		1.3665	0.970665		1.26805	1.26271
	0.483442	1.11458		0.728852	1.47805		1.08938	1.08181		1.4799	1.20055
	1.11668	1.9205		0.830891	1.55031		1.64362	0.829881		1.13792	1.81228
	1.40266	2.39205		1.01553	1.53388		1.52895	0.826176		1.02292	1.30196
	0.77623	1.57755		1.17588	1.2744		1.99719	0.955845		1.24687	1.3543
	1.10306	1.56041		0.636531	1.20871		2.00675	1.12627		1.39819	1.12531
	1.57289	1.76617		1.42855	1.11346		0.439573	0.970665		1.26805	1.50151
	2.08357	2.02338		0.962085	1.40907		1.56717	1.21889		1.30739	2.04127
	0.742185	1.90335		0.932931	1.5306		1.56717	1.23741		1.50411	1.81228
	1.16435	1.33749		1.61319	1.58644		1.27094	1.28187		1.80977	1.48188
	0.932838	2.4092		1.70065	1.54045		1.1276	1.34856		1.69477	1.60619
	0.571959	1.26033		1.68122	1.23827		1.27094	0.978074		1.47385	1.50478
	0.299598	1.90335		1.5646	1.28426		1.9303	1.17813		1.60095	0.889783
	0.932838	1.38036		1.12729	1.1693		1.75829	0.778014		1.3649	0.951937
	1.68864	1.13172		0.748288	1.49118		1.39517	0.559429		1.18029	0.971564
	0.660477	1.95479		1.22447	1.3401		1.6914	0.785423		0.865544	1.15803
	0.456206	1.09743		1.30707	1.59629		0.5638	1.13368		0.844359	1.64872
	0.830703	1.57755		0.699698	1.95102		0.535132	1.06329		0.910939	1.10241
	0.558341	1.36321		0.505337	1.75066		0.86959	1.33744		0.786858	1.22999
	0.64005	2.4092		0.544209	1.4879		0.229342	1.29669		0.874623	1.17438
	0.490251	1.37178		0.417875	1.06419		1.02248	1.17443		0.656724	0.729491
	0.742185	1.20889		0.194361	1.0839		1.49073	0.85211		0.756594	1.02063
	0.694522	1.02026		0.660826	1.24813		0.152895	0.826176		0.662776	0.677151
	1.47756	1.02884		0.587941	1.68169		0.410905	0.985484		0.826201	1.22018
	1.89291	1.34606		0.733711	1.27112		2.23609	0.948436		0.635539	0.938852
	1.37543	0.943102		1.32651	1.18244		0.363125	0.855815		0.686987	1.68143
	0.980501	0.831645		0.626813	0.952519		0.793142	0.874339		0.829227	2.23427
	1.36181	0.763055		0.743429	1.12003		0.965149	1.28928		1.02292	1.77957
	1.4299	0.960249		1.05441	1.17915		0.133783	0.989189		1.43148	2.03145
	0.878366	1.19174		1.17102	1.47805		0.372681	0.955845		1.09252	1.49824
	0.428969	1.20889		1.36052	1.34666		1.31872	1.05958		1.54043	1.36739
	0.197462	1.27747		0.98638	0.860551		3.13435	0.848405		1.70688	2.31605
	0.204271	1.47467		1.38968	1.45177		0.955593	1.15961		1.58279	2.28988
	0.21108	1.08885		1.2682	1.2547		1.42383	0.915092		1.81885	1.86135
	0.796657	1.56898		1.59376	1.30397		0.0860034	1.03735		1.91267	1.91042
	0.531105	1.37178		1.82699	1.24156		1.34739	0.711327		1.69174	1.63563
	0.531105	1.39751		2.45866	1.30397		1.7774	0.881749		1.47687	0.526673
	0.912411	1.32034		2.24486	1.22514		1.42383	0.929912		1.81583	0.837443
	0.524296	0.634451		2.52183	1.58972		1.27094	1.2263		1.37397	0.333669
	1.7295	1.7233		1.75896	1.43206		2.40809	0.992894		1.3649	0.840714
	1.00774	2.47779		1.73467	1.43863		0.726251	1.02624		1.05923	0.765475
	1.90653	2.29774		1.87558	1.51418		0.602024	1.30039		1.08647	1.54731
	1.57289	1.17459		1.00096	1.18572		0.468241	1.67458		1.24687	1.34122
	1.23244	1.56041		1.15645	1.29083		0.955593	1.58196		1.38608	1.1155
	0.966883	1.74903		0.534491	1.24813		0.697583	0.755785		1.01989	1.41646
	2.01548	2.14341		1.01553	0.965657		0.449129	0.8447		1.11976	1.0697
	1.91334	0.934528		0.714275	1.15288		0.688027	0.837291		1.29226	0.906139
	1.29372	1.21746		0.524773	1.23499		0.898257	1.02253		1.37095	0.896325
	1.08264	0.79735		0.762865	1.62257		1.20405	1.43377		1.20147	1.18747
	0.810275	1.20889		0.864904	1.15616		2.12142	1.17813		1.18937	0.696779
	0.980501	1.05456		1.27306	1.28426		2.47499	1.3819		1.29529	0.925767
	0.864748	1.11458		0.908635	1.55031		1.44295	1.28557		1.47082	1.22999
	0.960074	1.49182		0.709416	1.50104		0.5638	0.933616		1.55253	1.38374
	0.571959	1.08028		0.437311	1.33681		0.51602	0.663164		1.4799	1.08279
	1.29372	1.31177		0.767724	1.09375		0.439573	0.95214		1.47687	1.60619
	1.33457	1.42323		1.66664	1.02149		0.697583	0.826176		1.37095	1.93986
	1.66141	1.23461		0.568505	1.49118		1.31872	1.01512		1.25897	1.97584
	0.415351	2.02338		0.587941	1.38608		1.43339	1.28187		1.41634	1.62255
	1.97462	1.62899		0.98638	1.40579		1.28049	1.1485		1.38305	2.09361
	0.810275	1.98051		0.826032	1.4879		0.688027	0.937321		1.37397	1.78938
	0.558341	1.81761		0.694839	0.978795		1.33783	0.533495		1.26503	2.06089
	1.00093	1.50896		0.306118	1.02149		0.735807	0.755785		1.3195	1.47861
	1.06221	1.44037		0.505337	1.07405		0.802698	1.27076		1.31345	1.07952
	1.04178	0.917381		0.39358	1.07405		0.630691	1.42265		1.11371	1.17111
	0.966883	0.660171		0.335272	0.965657		0.974705	0.978074		1.05015	1.08606
	0.817084	1.63757		0.821173	0.998502		1.61495	0.989189		1.12581	1.30196
	1.04178	0.943102		1.30222	1.05434		0.363125	1.06699		1.08042	1.11877
	1.33457	1.11458		1.3994	0.995218		0.363125	1.28928		1.07739	1.14821
	2.44444	1.74903		1.36538	1.30725		0.850478	1.63753		0.916992	1.38374
	1.74992	1.36321		1.20989	1.41236		0.477797	1.67458		0.62646	0.791645
	2.08357	0.522993		1.33137	0.942665		0.191119	1.26705		0.747515	0.781831
	1.68864	0.660171		1.03983	1.22185		0.831366	1.1522		0.856465	0.837443
	1.10306	0.574435		1.15645	1.18572		0.879146	1.04476		0.989625	0.585556
	0.592386	0.497272		0.811455	1.12003		0.573356	1.456		0.965414	0.562657
	1.17796	0.231489		1.70065	1.24484		0.391793	1.37079		0.920018	0.889783
	1.15073	0.368667		1.08356	1.12988		1.44295	1.03735		0.944229	0.814544
	1.36181	0.282931		1.47228	0.683186		0.496908	1.24853		0.920018	0.314041
	1.19839	0.60873		1.43827	0.834275		0.573356	1.6153		0.929098	0.732762
	0.960074	0.677319		0.578223	0.75873		0.229342	1.54862		1.07739	0.503774
	1.74311	0.668745		0.529632	0.850698		0.879146	1.34485		0.865544	0.608455
	1.74992	0.514419		0.855186	0.670048		1.93985	1.17813		0.910939	0.490689
	1.1303	0.591582		0.398439	1.01164		1.18494	0.937321		0.780805	0.62154
	0.721758	0.44583		0.456747	1.15945		3.04834	1.5338		0.59317	0.497232
	0.653668	0.583009		0.597659	0.926242		0.974705	0.955845		0.841333	0.150478
	1.2052	0.634451		0.728852	1.03135		2.08319	1.00771		0.895807	0.480875
	0.905602	0.480125		0.894058	0.87369		1.32827	1.19295		0.750541	1.14821
	1.36181	0.394388		1.06898	0.564942		1.30916	1.15961		0.677908	0.588827
	1.6546	0.334373		0.879481	0.535381		0.917369	1.18554		0.750541	0.222446
	1.22563	0.994544		0.617095	0.775153		1.44295	0.96696		0.989625	0.516859
	0.313216	1.32034		0.923212	0.617495		1.40472	1.16332		0.817122	0.327126
	0.0408542	0.831645		0.88434	0.7226		1.26138	1.04476		0.938177	0.595369
	0.190653	0.771629		1.01067	0.827706		1.15627	0.955845		0.62646	0.356567
	0.149799	0.823071		1.01553	0.814568		0.477797	1.21518		0.48422	0.075239
	0.571959	0.548714		1.91445	0.558373		0.0668915	1.05958		0.505405	0.00981378
	0.347261	0.522993		1.08356	0.90982		0.602024	0.548314		0.729357	0.366381
	0.428969	1.03741		0.952367	1.17258		0.726251	0.811357		0.677908	0.579013
	1.14392	0.917381		0.733711	0.991933		0.382237	0.659459		0.841333	0.644438
	2.28784	0.951676		1.31193	1.12332		0.745363	0.626116		0.795937	0.392551
	1.82482	1.66329		0.966944	0.791576		0.277122	1.14109		0.829227	0.690236
	1.83844	0.840218		0.894058	1.13645		0.114671	1.20036		0.632513	0.350025
	1.66141	0.89166		0.728852	0.959088		0.496908	0.507561		0.668829	0.402365
	1.57289	1.1403		0.626813	0.610926		0.764474	0.955845		0.798963	0.536487
	1.72269	1.03741		0.534491	0.620779		0.707139	0.96696		0.774752	0.660795
	1.14392	1.00312		0.879481	0.90982		0.133783	1.01512		0.747515	0.585556
	0.551532	1.00312		1.02039	0.942665		1.14671	1.18925		0.844359	0.457977
	0.694522	1.70616		0.845468	0.811283		0.764474	1.31892		0.723304	0.644438
	1.5797	1.62042		1.09814	0.571511		0.965149	1.32633		0.75962	0.64771
	1.99505	0.89166		1.23419	0.853982		0.974705	1.19295		0.889755	0.696779
	1.21201	0.745908		1.23419	0.781722		0.668915	1.28557		0.795937	0.36311
	1.28691	1.38893		1.60347	0.630633		0	1.29669		0.938177	0.10468
	1.13711	1.16602		1.74924	1.17915		0.315346	1.54491		0.907913	0.333669
	0.667286	1.34606		1.89987	0.860551		1.27094	1.18184		0.789884	0.255158
	0.857939	0.823071		2.19141	0.840844		0.965149	0.948436		0.916992	0.196276
	1.07583	0.420109		2.6676	0.601072		1.52895	0.652049		0.717251	0.52013
	0.701331	1.29462		2.06022	0.791576		2.27431	0.903978		0.544748	0.523402
	1.2801	1.22603		1.9922	0.788291		1.08938	1.04106		0.62646	0.487418
	1.64779	1.02026		1.26334	1.0412		1.27094	0.507561		0.844359	0.552843
	1.92015	1.08028		0.918353	0.991933		0.850478	0.737261		0.844359	0.487418
	1.43671	0.831645		0.981521	0.883543		2.20742	0.781718		0.783832	0.598641
	1.48437	0.737334		1.04955	0.883543		1.13716	0.737261		0.729357	0.585556
	1.42309	0.60873		0.636531	0.913104		1.22316	1.09663		0.562906	0.425264
	2.43083	0.18862		0.714275	0.94595		1.82518	1.28928		0.644618	0.193004
	2.56701	0.231489		0.685121	0.929527		1.90163	0.996598		0.750541	0.193004
	0.823894	0.79735		0.383862	0.781722		1.01293	0.766899		1.00173	0.448163
	0.748994	0.591582		0.388721	0.72917		1.24227	0.818767		0.980546	0.601912
	0.42216	0.334373		0.894058	1.00836		0.754918	0.837291		1.28318	0.320584
	0.326834	0.462977		0.515055	1.07405		0.353569	1.18925		1.08344	0.722949
	0.789848	0.771629		0.626813	0.890112		0.410905	0.8447		1.3195	0.503774
	0.415351	0.437256		1.12729	1.24156		0.286678	0.733556		1.61609	1.24308
	0.871557	0.462977		1.5889	1.09704		0.229342	0.892863		1.60701	1.71414
	0.973692	0.360094		1.0787	0.906535		0.468241	0.666869		1.44056	1.01409
	0.905602	0.377241		1.03497	0.400715		0.582912	1.74127		1.09555	0.562657
	1.26648	0.197194		1.32165	0.834275		0.697583	1.57085		0.938177	0.618268
	1.81801	0.44583		1.52087	1.04777		0.0668915	1.32633		1.00778	0.667337
	1.00774	0.394388		1.19532	1.34338		0.0668915	1.04476		1.01686	0.709864
	0.898793	0.334373		1.80755	0.916389		0.229342	0.970665		0.72633	0.896325
	1.21201	0.480125		1.89016	0.785007		0.649803	0.763194		0.932124	0.503774
	0.592386	0.505846		1.62291	0.995218		1.11804	0.626116		0.789884	0.431806
	0.463015	0.411535		1.30222	0.79486		0.984261	1.04106		0.889755	0.588827
	1.55927	0.240062		1.15645	0.472975		0.764474	1.55232		0.744489	0.457977
	1.52522	0.18862		0.762865	0.725885		1.55762	1.40783		0.641592	0.971564
	0.544723	0.625877		0.869763	0.850698		0.926925	1.60049		0.578038	0.330397
	0.619622	0.977397		1.61805	0.860551		0.726251	1.28187		0.578038	0.749119
	0.483442	0.625877		1.1856	0.627349		0.764474	1.78573		0.732383	0.529944
	0.796657	0.617303		0.806596	0.755446		2.04497	1.5338		0.668829	0.533216
	0.728567	1.03741		0.860045	0.906535		2.08319	0.937321		0.72633	0.435078
	0.347261	0.634451		1.05926	0.604357		0.974705	0.770604		0.811069	0.425264
	0.64005	0.651598		0.93779	0.545235		0.468241	0.774309		0.662776	0.873427
	1.41628	0.823071		0.617095	0.584649		0.315346	0.815062		0.599223	0.631353
	1.24605	0.437256		0.563646	0.643771		0.267566	1.18184		0.614354	0.405636
	0.612813	0.342946		0.68998	0.847413		0.965149	1.50786		0.538695	0.641167
	0.524296	0.368667		0.889199	0.61421		0.439573	1.38561		0.405534	0.680422
	0.789848	0.171473		0.83575	0.68647		0.105115	1.41154		0.496326	1.12531
	2.12442	0.771629		0.587941	0.98208		0.114671	1.3819		0.647645	0.487418
	1.16435	1.02026		1.04955	0.735739		1.10849	1.08551		0.705146	0.510317
	0.687713	0.651598		1.22447	0.407284		1.08938	1.456		0.735409	0.595369
	0.456206	0.583009		1.13701	0.752161		1.83474	1.63753		0.932124	0.614997
	0.63324	0.677319		0.894058	0.972226		0.764474	1.29669		0.926071	0.379466
	0.449396	0.35152		1.19532	0.775153		1.29961	1.02253		0.844359	1.07952
	0.680904	0.44583		1.01067	0.699609		0.984261	0.996598		0.86857	1.50805
	0.742185	0.840218		0.88434	0.591219		0.296234	1.17443		0.871596	0.811273
	0.898793	0.282931		1.20018	0.972226		0.219786	1.29298		1.08042	0.451434
	1.29372	0.411535		1.28278	0.735739		0.439573	1.18184		1.07739	0.706592
	1.6546	0.745908		0.68998	0.857267		0.372681	0.903978		0.974493	0.876698
	0.966883	0.394388		0.743429	0.709462		0.764474	0.63723		1.28016	1.15803
	0.728567	0.437256		0.918353	0.87369		1.14671	0.911387		1.2741	1.21037
	0.667286	1.06313		1.38968	0.666763		0.267566	1.43377		1.19845	1.23327
	1.4299	0.840218		1.31193	0.663479		0.296234	1.35597		1.22266	0.912682
	0.483442	0.505846		1.65692	0.57808		0.172007	1.31892		1.11068	0.775289
	0.245125	0.197194		1.90473	0.581365		1.15627	1.33744		1.24081	0.817815
	0.272361	0.54014		1.79783	0.571511		0.754918	0.740965		1.262	0.902868
	0.823894	0.831645		1.72981	0.853982		0.114671	1.19295		0.920018	1.17438
	0.728567	0.334373		2.27402	0.807999		0.00955593	0.570543		1.01989	0.631353
	1.5048	0.240062		2.33719	0.601072		0.86959	0.489037		0.829227	0.716406
	0.694522	0.583009		2.83766	0.568227		0.898257	0.95214		0.811069	1.25616
	0.653668	0.334373		2.42951	0.430276		0.487352	0.622411		1.11371	0.814544
	0.619622	0.394388		2.0505	0.745592		0.0286678	1.0003		0.783832	0.484147
	0.585577	0.437256		2.37606	0.942665		0	1.08551		0.550801	0.814544
	1.17796	0.771629		1.25848	0.827706		0.640247	1.18554		0.59317	1.40664
	0.885175	0.960249		1.44799	0.860551		0.726251	1.00401		0.859491	0.696779
	0.599195	0.583009		1.34595	0.752161		0.61158	0.407531		0.798963	0.579013
	0.585577	0.994544		1.0787	0.926242		0.324902	0.42235		0.602249	0.729491
	1.1303	0.548714		1.12729	1.07733		0.879146	0.629821		0.671856	0.893054
	1.45713	0.925955		0.894058	1.06419		0.764474	0.581658		0.677908	0.840714
	1.21201	0.960249		0.709416	0.712747		0.0286678	0.348254		0.686987	0.719677
	0.946456	0.660171		0.78716	0.844129		0.114671	0.492742		0.641592	0.359839
	1.07583	1.03741		0.583082	1.05106		0.707139	0.770604		0.553827	0.330397
	0.77623	0.497272		1.12243	0.90982		0.286678	0.681688		0.635539	0.549572
	0.517487	0.274357		0.932931	0.811283		0.324902	0.507561		0.674882	0.238802
	0.0885175	0.694466		0.665685	0.942665		1.0416	0.552019		0.599223	0.25843
	1.03497	0.334373		0.660826	0.778438		1.66273	0.829881		0.556853	0.38928
	0.973692	0.883087		0.767724	0.702893		1.87296	0.892863		0.453956	0.49396
	1.77716	0.79735		1.04955	0.824421		0.25801	0.526085		0.647645	0.372924
	1.31414	0.342946		1.2925	0.798145		0.802698	0.696507		0.823174	0.608455
	0.606004	0.634451		1.08356	1.04449		1.3665	0.640935		0.608302	0.510317
	0.381306	0.968823		0.660826	0.978795		0.592468	0.407531		0.814095	0.121037
	0.830703	1.00312		0.728852	0.863836		1.26138	0.733556		0.665803	0.0981378
	0.823894	0.745908		0.568505	0.7226		0.726251	0.85211		0.708172	0.582284
	0.70814	0.54014		0.772583	0.844129		1.98763	0.633525		0.795937	0.565928
	0.626431	0.625877		0.64139	0.702893		1.07982	0.740965		0.871596	0.392551
	0.667286	0.651598		0.238092	1.05434		2.2552	0.963255		0.623434	0.421993
	0.415351	0.583009		0.544209	1.02478		0.764474	1.0781		0.568959	0.490689
	0.606004	0.823071		0.772583	1.00836		0.946037	1.34485		0.565932	0.549572
	0.823894	0.625877		0.456747	0.847413		0.697583	1.08922		0.556853	0.64771
	1.2801	1.08885		0.578223	0.495967		1.39517	0.792833		0.690014	0.552843
	0.994119	0.943102		0.583082	1.05106		1.06071	1.01142		0.75962	0.350025
	1.96781	0.917381		0.398439	1.07405		1.07026	1.08551		0.765673	0.870155
	1.90653	0.771629		0.213797	0.863836		1.1276	1.10404		0.677908	1.21364
	0.953265	0.720187		0.495619	0.558373		1.18494	0.778014		0.686987	0.994463
	1.02816	0.805924		0.34499	0.515674		0.697583	0.85211		0.762647	0.863613
	1.15073	0.865939		0.597659	0.601072		0.573356	0.978074		0.96844	0.873427
	0.70814	0.694466		0.621954	0.702893		0.0860034	0.75208		0.96844	0.915953
	0.42216	0.848792		0.83575	0.857267		0.420461	0.755785		0.96844	0.706592
	1.06902	0.788776		1.27792	0.7226		0.688027	0.737261		0.853438	0.628082
	0.56515	0.342946		1.50144	0.568227		0.955593	0.677983		0.783832	0.660795
	1.10306	0.565861		2.01163	0.72917		0.630691	0.718736		0.69304	0.817815
	1.76354	1.31177		1.79298	0.844129		1.14671	0.75208		0.910939	0.902868
	2.00186	0.874513		3.21667	0.916389		0.754918	0.663164		0.856465	0.811273
	1.07583	0.848792		2.52669	0.781722		2.41765	0.8447		0.735409	1.20055
	1.70907	1.17459		2.35176	0.725885		2.55143	0.85952		0.780805	1.63236
	1.45713	0.831645		1.62291	0.72917		1.72962	0.95955		1.06528	1.17438
	0.571959	1.47467		1.89987	0.844129		1.08938	0.507561		1.0895	1.9006
	1.13711	0.677319		0.962085	0.689755		0.449129	0.42976		1.2741	2.11978
	1.08945	0.334373		0.962085	0.781722		0.496908	0.459399		1.06528	2.35204
	1.16435	0.60873		1.20989	0.83099		0.162451	0.300091		1.33161	2.24736
	1.67502	1.05456		0.874622	0.844129		0.181563	0.622411		1.28016	2.39783
	1.71588	0.54014		0.665685	0.745592		0.936481	0.733556		1.40424	2.27026
	1.06902	0.00857366		1.03497	1.05762		0.707139	0.822472		1.38003	2.36839
	1.07583	0.274357		0.500478	1.06419		0.802698	0.681688		1.58279	1.44917
	0.56515	0.505846		0.485901	0.98208		0.506464	0.600182		1.79767	1.91696
	0.728567	0.497272		0.714275	0.98208		0.0955593	0.778014		1.35582	2.35858
	0.367688	0.617303		0.291541	0.791576		0.82181	1.17073		1.68267	2.09688
	0.544723	0.325799		0.427593	0.94595		0.30579	0.533495		1.4224	1.57021
	0.531105	0.454404		0.330413	1.07733		0.296234	0.718736		1.48292	1.39683
	0.435778	0.282931		0.767724	0.624064		0.496908	0.840996		1.31042	1.87443
	0.490251	0.668745		0.408157	0.929527		0.372681	0.778014		0.920018	1.75994
	0.755803	0.402962		0.515055	0.886828		0	0.366778		1.12279	1.62582
	1.10987	0.600156		1.35566	0.86712		0.30579	0.689098		0.974493	1.27579
	0.35407	0.617303		0.840609	0.995218		0.745363	0.374188		0.871596	1.21364
	1.07583	0.480125		0.675403	0.94595		0.401349	0.526085		1.12884	1.28561
	1.68864	0.505846		0.826032	0.689755		0.582912	0.937321		0.93515	1.41318
	0.367688	0.462977		0.923212	0.712747		0.229342	0.75208		0.744489	1.48515
	0.265552	0.600156		0.485901	0.561658		0.793142	0.863225		0.738436	0.840714
	0.531105	0.265783		0.665685	0.551804		1.13716	0.95214		0.904887	1.15476
	1.15754	0.291504		0.5928	0.791576		0.61158	1.15961		0.829227	1.00101
	0.755803	0.720187		0.855186	0.847413		1.31872	0.785423		0.841333	1.15476
	0.864748	0.600156		1.08356	0.86712		1.59584	0.896568		0.671856	1.1384
	1.79759	0.342946		0.685121	0.735739		1.65318	0.755785		0.571985	1.82863
	1.45713	0.531567		0.617095	1.3171		0.535132	0.8447		0.662776	1.38047
	1.21882	0.240062		0.631672	0.985364		1.23272	0.737261		0.950282	0.978107
	1.10306	0.368667		0.325554	0.814568		0.0955593	0.866929		0.841333	0.85707
	0.823894	0.668745		0.340131	0.932811		0.439573	1.06699		0.683961	0.821086
	1.02136	0.514419		0.276964	0.995218		0.382237	1.04476		0.747515	0.755661
	0.912411	0.565861		0.583082	1.30397		0.296234	0.855815		0.823174	0.755661
	1.6546	0.25721		0.816314	0.61421		0.582912	0.970665		0.674882	0.582284
	1.66141	0.437256		0.456747	0.624064		1.73918	0.95955		0.611328	0.52013
	2.34231	0.282931		0.529632	0.420422		1.11804	1.23741		0.635539	0.8309
	1.2801	0.522993		0.505337	1.06091		2.77122	0.629821		0.623434	0.909411
	1.23924	0.531567		0.39358	0.725885		1.7774	0.666869		0.690014	0.762204
	1.16435	0.788776		0.578223	0.620779		1.16582	0.626116		0.744489	0.641167
	1.82482	0.35152		0.758006	0.660194		3.06745	0.803947		0.596196	1.05662
	1.51161	0.111458		0.821173	0.528812		1.70096	0.681688		0.653697	0.853799
	1.55246	0.428683		0.573364	0.853982		0.152895	1.00401		0.683961	1.18093
	1.30053	0.505846		0.651108	0.752161		0.554244	0.848405		0.72633	1.05007
	0.660477	0.617303		0.685121	0.886828		0.678471	1.01512		0.777779	1.01736
	0.217889	0.600156		0.811455	0.821137		1.52895	0.929912		0.62646	1.31505
	0.190653	0.883087		0.962085	0.798145		1.91119	0.503856		0.51751	1.27579
	0.755803	1.20889		1.22933	0.755446		1.33783	0.489037		0.708172	1.00755
	0.823894	1.31177		1.89987	0.899966		0.554244	0.75208		0.798963	1.00428
	0.544723	1.02026		1.64235	0.886828		0.754918	0.703917		0.602249	1.03699
	0.966883	1.03741		1.17588	0.860551		0.573356	0.707622		0.907913	1.14167
	0.394924	0.908807		1.66664	0.528812		0.391793	0.903978		1.11673	1.85808
	1.2801	0.411535		1.86586	0.742308		0.152895	0.992894		1.58279	1.5931
	1.90653	0.677319		1.07384	0.676617		1.20405	0.937321		1.54043	1.56039
	0.21108	1.08885		0.549068	0.824421		0.477797	1.01512		1.89451	2.37494
	0.49706	0.89166		0.723993	0.624064		0	1.12256		1.44056	2.59084
	1.00774	0.454404		0.646249	0.459837		0	1.12256		1.78254	2.52214
	0.394924	0.334373		0.93779	0.670048		0.0382237	1.69311		2.07004	2.09688
	0.401733	0.720187		1.75896	0.637202		0.391793	0.970665		2.02465	1.99874
	1.355	0.514419		0.714275	0.532097		0.286678	0.826176		1.53135	1.73704
	1.23924	0.951676		0.563646	0.630633		0.219786	0.896568		1.60701	1.89406
	0.762612	1.26033		0.451888	0.39743		1.24227	0.85952		1.83701	1.79265
	1.89972	0.780203		0.524773	0.456552		1.08938	0.815062		1.75832	1.96603
	0.994119	1.96337		0.44217	0.351447		1.24227	0.892863		1.74319	2.03472
	0.63324	2.0834		0.432452	0.449983		2.1692	0.559429		1.74622	1.62582
	0.0680904	2.49493		0.379003	0.315317		2.99101	0.522381		1.84912	1.71414
	0.830703	1.09743		0.39358	0.755446		1.59584	0.540905		1.62819	1.40664
	1.14392	1.66329		0.578223	0.486113		0.764474	0.770604		2.22136	1.36412
	1.17796	1.89478		0.262387	0.482828		0.420461	0.778014		2.07912	1.47207
	1.10987	1.98051		0.242951	0.482828		1.26138	0.800243		1.57674	1.21691
	1.2801	1.52611		0.505337	0.545235		1.44295	0.75208		1.87938	1.54404
	0.428969	1.20889		0.53935	0.318601		1.68184	0.585363		1.72201	1.94967
	0.28598	1.02884		0.568505	0.403999		1.1276	0.585363		1.68267	1.80574
	0.558341	1.42323		0.471324	0.321886		1.1276	0.600182		1.42845	1.31832
	1.1303	1.44895		0.88434	0.351447		1.14671	0.355663		1.15608	0.915953
	1.21882	1.81761		1.1856	0.535381		2.29342	0.748375		1.26503	0.709864
	0.803466	2.03196		1.21961	0.502536		1.39517	0.755785		0.859491	0.847257
	0.70814	1.44037		1.43827	0.68647		1.68184	0.633525		0.814095	0.919224
	1.48437	1.01169		1.68608	0.643771		1.4525	0.485332		1.03199	0.775289
	1.19839	1.31177		1.81241	0.781722		0.850478	1.0781		0.841333	0.902868
	1.15073	1.34606		1.64721	1.14302		0.602024	0.733556		0.762647	1.17765
	0.469824	1.57755		2.02135	0.834275		0.630691	0.522381		0.895807	0.72622
	1.47756	1.08028		2.27888	0.627349		0.77403	1.24853		0.90186	0.909411
	0.476633	2.23772		2.38092	0.991933		0.0191119	1.14479		0.817122	1.40337
	0.415351	1.7233		2.00191	1.07405		0.191119	1.06329		0.826201	1.20382
	0.136181	1.42323		1.40911	0.886828		0.668915	0.85952		0.765673	0.654252
	0.531105	1.64614		0.966944	0.561658		0.487352	0.937321		0.971467	0.677151
	0.980501	1.4661		1.07384	0.660194		1.41428	1.01142		0.913966	0.785103
	1.49799	1.29462		1.24877	0.857267		1.47161	0.715032		0.916992	1.12204
	0.960074	2.0834		1.13215	0.814568		0.496908	1.14479		0.877649	1.07297
	1.1303	1.32034		0.889199	0.857267		0.544688	1.16332		0.829227	0.958479
	1.01455	2.17771		0.427593	0.98208		1.0416	1.17813		0.965414	0.85707
	1.09626	1.96337		0.330413	1.00507		2.1692	0.581658		0.950282	1.07952
	0.694522	2.212		0.602518	0.913104		2.79989	0.837291		0.989625	0.696779
	0.42216	2.09197		0.233233	1.29083		1.07026	1.04106		0.998704	0.876698
	1.17115	1.38893		0.64139	1.01164		0.506464	1.02253		0.950282	0.991192
	0.503869	1.69758		0.777442	1.03792		0.974705	1.29669		0.980546	0.971564
	0.272361	1.98051		0.583082	1.04777		0.353569	1.3819		1.11976	0.860342
	0.115754	1.40608		0.714275	0.68647		1.0416	1.26705		0.956335	0.922496
	0.0476633	1.50896		0.855186	0.890112		1.30916	0.885454		0.913966	0.958479
	0.721758	2.28059		0.49076	1.06091		1.79651	0.996598		1.04107	1.04353
	0.265552	1.76617		0.626813	1.18244		0.831366	1.11515		0.941203	0.713135
	0.408542	2.33203		0.568505	1.82621		0.124227	1.6894		0.913966	0.814544
	0.558341	1.44037		0.646249	1.66198		0.477797	1.48934		0.989625	1.14167
	1.16435	1.73188		1.25363	1.5733		1.33783	1.28187		0.780805	0.749119
	1.6546	2.55495		1.02039	1.40579		1.58628	1.20036		0.989625	0.922496
	1.13711	1.86906		0.98638	1.35652		1.17538	0.881749		0.96844	0.444891
	2.32869	1.55183		0.874622	1.71453		0.993817	0.703917		0.913966	0.52013
	1.2801	1.64614		1.10785	1.54374		0.707139	0.726146		1.05621	1.31178
	0.701331	1.22603		1.6715	1.32696		1.06071	1.79314		1.12581	1.21691
	0.871557	1.4661		1.89987	1.17587		1.88252	1.58567		1.07134	0.80473
	1.08945	1.52611		1.23419	1.60943		2.15964	1.23		1.22266	1.15476
	0.830703	1.4318		1.48686	1.52075		0.965149	1.23371		0.938177	0.755661
	0.878366	1.8862		1.68122	1.24484		0.592468	1.59678		1.02292	0.821086
	0.742185	1.95479		1.54031	1.55359		0.840922	0.915092		1.71293	0.762204
	0.28598	1.81761		1.26334	1.71453		0.296234	0.792833
	1.68864	1.02026		1.22933	1.87548		1.64362	1.00771
	1.10987	0.823071		0.597659	1.37951		2.12142	0.874339
	1.23924	0.883087		0.816314	1.76709		0.630691	1.48564
				0.719134	1.47476		0.573356	0.707622
				0.519914	1.61271		1.06071	0.807652
				0.466465	1.36637		0.965149	1.24853
				0.544209	1.54045		1.28049	1.55232
				0.699698	1.64227		0.267566	1.93762
				0.515055	1.68497		0.61158	1.4597
				0.5928	1.32367		0.61158	0.848405
				1.00096	1.1266		1.2136	1.36708
				0.670544	1.5733		1.33783	1.27446
				0.379003	1.22185		0.229342	1.23
				0.515055	1.58315		0.726251	1.57826
				0.665685	1.28097		1.44295	1.34856
				0.762865	1.31382		1.42383	1.28557
				0.874622	1.64884		0.678471	1.49305
				0.64139	1.36637		0.554244	1.40413
				0.471324	1.32696		0.688027	1.3782
				0.500478	1.3598		0.439573	1.27076
				0.422734	1.4879		1.5385	1.54121
				0.563646	1.27112		1.22316	1.56714
				0.422734	1.39922		1.06071	1.28187
				0.388721	1.53717		1.20405	0.881749
				0.894058	1.41236		2.14053	0.955845
				0.957226	1.43535		1.3665	1.3078
				0.932931	1.37294		0.61158	1.36338
				1.03497	1.64227		1.72962	1.07069
				1.47714	1.616		2.733	1.12627
				1.13215	1.09047		1.61495	1.1522
				1.03983	1.43535		3.19168	1.19666
				0.471324	0.952519		2.74255	1.62642
				0.762865	0.929527		3.95616	1.73015
				0.928072	0.972226		2.47499	1.39672
				0.98638	1.28754		2.36031	1.29298
				0.709416	1.01493		3.43058	0.837291
				0.714275	0.699609		3.12479	0.922502
							2.02586	1.00771
							2.70433	1.11515
							1.89207	0.974369
							0.860034	0.392712
							2.12142	0.285272

## Sheet: 2c
Fold intensity
	hPD-L1 -				hPD-L1 +
	TCRβ	hPD-1	pCD3ζ		TCRβ	hPD-1	pCD3ζ
	0.86544	0.9245	0.27267		0.30561	0.5582	0.63335
	0.60998	1.81502	0.08106		1.56127	3.08341	1.06878
	0.5005	1.78103	0.17687		1.53469	2.11763	0.94013
	0.72989	1.23041	0.04422		3.28199	2.77329	0.80159
	0.74032	0.70018	0		2.65084	2.24167	1.13806
	0.46922	0.71377	0		1.92003	1.66575	0.95003
	0.67776	1.27119	0.06633		2.43824	1.65689	0.80159
	0.6569	1.01967	0.17687		2.63755	2.80874	0.80159
	0.79767	0.60501	0		1.93996	4.10235	0.80159
	0.87066	0.59821	0		2.97638	4.63397	1.08858
	0.35452	0.6118	0		1.64099	5.18331	1.49432
	0.29717	0.49624	0		3.1624	4.72258	1.18754
	0.66733	0.86332	0.20635		1.20915	5.7238	1.86048
	0.91236	1.2644	0.03685		2.50468	4.61625	1.90996
	1.01663	0.9449	0		1.17594	2.65811	1.10837
	0.67254	0.87692	0		1.84031	1.93156	1.5339
	0.78203	1.36636	0		2.45153	2.57837	2.38497
	1.00099	1.21001	0.11791		1.43504	2.26825	1.93965
	0.90194	1.19642	0.11791		1.72736	1.78979	0.94013
	0.78203	1.64507	0		1.16265	1.30247	1.31619
	0.59434	0.9245	0		0.64444	0.69111	1.31619
	0.25025	1.48872	0		1.80044	0.30125	1.36567
	0.52135	1.03327	0		1.68086	0.30125	0.80159
	0.40665	1.18282	0.05159		0.86368	0.54048	1.0292
	0.35452	1.22361	0.00737		0.83046	0.50504	1.06878
	0.464	1.49552	0.11054		0.8969	1.01894	0.80159
	0.67776	1.96457	0.00737		0.65773	0.0886	0.80159
	0.58391	2.03935	0.16213		0.28568	0.12405	0.80159
	0.52135	1.85581	0.22109		0.4717	0.30125	0.80159
	0.3076	1.5567	0.05896		0.81718	0.27467	0.80159
	0.37016	1.97137	0.03685		1.0032	0.12405	0.80159
	0.37016	2.14811	0.06633		0.43848	0.39872	0.80159
	0.41708	2.31126	0.14739		0.69094	0.4696	0.80159
	0.20854	1.30518	0.02211		1.07628	1.20501	0.80159
	0.31802	1.18962	0		0.54478	0.4253	0.80159
	0.47443	1.18282	0		0.75738	0.82401	0.80159
	0.20333	1.00608	0		1.22244	1.0721	0.85107
	0.49007	1.36636	0		0.32554	0.48732	1.24692
	0.42751	1.85581	0		0.45842	0.47846	0.80159
	0.2711	1.38676	0		0.83711	0.22151	0.80159
	0.5787	0.76815	0		0.75738	0.06202	0.80159
	0.69861	1.12844	0.04422		0.77067	0.06202	0.80159
	0.53699	1.05366	0		0.49828	0.07088	0.80159
	0.39101	1.32558	0		0.93012	0.09746	0.80159
	0.45358	1.48872	0		1.77387	0.17721	0.80159
	0.35973	1.46833	0		1.77387	0.07974	0.80159
	0.49528	1.59749	0.20635		0.56471	0.07088	0.80159
	0.95407	1.52951	0.02211		1.56791	0.45188	0.80159
	0.79245	1.83541	0.2653		2.07283	0.54934	0.95993
	0.76117	2.2025	0.19161		1.18922	0.45188	0.97972
	0.76639	1.5771	0		0.55807	0.07974	0.80159
	0.91758	1.82182	0		0.38533	0.15063	0.80159
	0.76639	1.64507	0.06633		0.81718	0.03544	0.80159
	0.70382	1.91699	0		0.4252	0.00886	1.06878
	0.51614	1.883	0		0.60458	0.03544	1.04899
	0.63083	1.35957	0		1.56791	0.26581	1.0193
	0.28153	1.12164	0.01474		0.97662	0.10632	1.40525
	0.23461	1.06726	0.21372		0.65108	0.25695	0.95003
	0.22418	1.65867	0.00737		0.81718	0.11518	0.80159
	0.2711	1.18962	0.22846		0.61786	0.07974	0.80159
	0.25025	1.2644	0.22846		0.91683	0.16835	1.06878
	0.41187	1.78103	0		0.61122	0.37214	0.89065
	0.76117	1.99856	0		0.26575	0.31011	0.87086
	0.58391	1.83541	0		0.55143	0.28353	1.12816
	0.44315	1.84901	0.19161		1.01649	0.25695	0.80159
	0.34931	1.8898	0.47902		0.47835	0.4696	1.0193
	0.45879	1.73345	0.78854		0.09301	1.01008	1.06878
	0.80288	2.08693	0.75906		0.51156	1.37336	0.80159
	0.99057	1.33917	2.36561		1.06299	1.69233	0.80159
	1.69439	1.17602	2.33614		1.36196	1.69233	0.92034
	2.03327	1.50232	2.62355		1.29552	1.63917	0.80159
	1.74131	1.00608	3.89847		0.46506	0.65567	0.88076
	1.92378	0.76815	5.41659		1.6875	0.69997	0.85107
	2.11668	0.40787	4.27432		0.578	0.67339	0.80159
	2.13754	0.36028	4.05323		0.85704	0.17721	0.80159
	2.58069	1.08765	3.72161		0.20595	0.44302	0.80159
	2.75795	0.87012	3.98691		0.34547	1.06324	0.80159
	2.87264	0.80214	4.76808		0.32554	0.38986	0.83128
	3.29494	1.10125	4.80492		0.17274	0.14177	1.26671
	3.36271	0.38748	5.14392		0.38533	0.02658	0.80159
	3.0864	0.58461	5.63768		0.25246	0.05316	0.80159
	3.25844	1.06046	5.63768		0.61786	0.07974	0.80159
	3.06033	0.82933	5.62294		0.62451	0.24809	1.26671
	2.94563	0.74096	5.42396		1.41511	0.07974	1.2865
	2.50248	0.6186	5.63031		0.73081	0.07088	0.83128
	1.91857	1.35277	5.63768		0.55807	0.06202	0.80159
	1.82473	0.98568	5.63768		0.16609	0.22151	0.80159
	1.60576	0.66619	5.63768		0.83046	0.0886	0.80159
	1.64226	0.74096	4.68701		0.72416	0.381	0.80159
	1.16783	0.82933	3.6995		0.49828	0.47846	0.80159
	1.2356	0.85653	2.01925		0.59793	0.21265	1.13806
	0.8498	1.05366	1.73184		0.34547	0.37214	1.43494
	0.89672	0.76815	2.34351		0.96998	0.37214	0.86097
	1.3138	0.80214	2.23296		1.34203	0.21265	0.95993
	1.29816	0.98568	2.12242		1.13607	0.06202	0.95003
	1.39722	1.01967	2.98465		1.74065	0.31011	0.88076
	2.19489	0.50984	3.90584		1.61442	0.54934	0.80159
	1.71003	0.70697	4.16378		0.6843	0.37214	0.99951
	1.96549	0.59141	4.2301		1.00984	0.29239	1.08858
	1.88729	0.65939	4.15641		0.65108	0.63795	0.80159
	1.71524	0.99928	3.48578		0.59793	0.66453	1.13806
	1.43371	0.73417	3.78793		1.76722	0.70883	0.93024
	0.99057	0.70018	2.68987		1.90674	0.29239	0.80159
	0.59955	0.6118	1.04647		0.29232	0.28353	1.06878
	0.28153	0.82254	0.27267		0.61122	0.14177	1.0193
	0.39623	0.52343	0.02211		0.31225	0.53162	0.80159
	0.3076	0.53703	0.19898		0.49163	0.57592	0.89065
	0.45358	0.89052	0.01474		0.14616	0.4253	1.20733
	0.40144	0.80894	0		0.09966	0.31011	1.0193
	0.76117	0.78175	0.0737		0.04651	0.07974	1.07868
	0.43793	0.99248	0.28741		0.32554	0.28353	0.80159
	0.41187	1.2372	0.36111		1.08292	0.26581	0.80159
	0.14598	0.9449	0.339		0.1063	0.0886	0.80159
	0.28153	0.86332	0.10317		0.77067	0.15063	0.86097
	0.31281	0.73417	0.22846		0.44513	0.17721	1.22712
	0.20333	0.97209	0.06633		0.13952	0.14177	0.80159
	0.14076	0.86332	0		0.3189	0.29239	0.80159
	0.02607	0.67298	0.05896		0.14616	0.23923	0.88076
	0.13034	0.86332	0.18424		0.4717	0.13291	1.35577
	0.26068	1.2372	0		0.03322	0.74427	0.80159
	0.3076	1.03327	0		0.08637	0.00886	0.80159
	0.3858	1.35956	0		0.01329	0.07974	0.80159
	0.27632	1.27799	0		0.15945	0.70883	1.22712
	0	1.2372	0		0.35876	0.88604	0.85107
	0.26589	1.52951	0.14739		0.11294	0.70883	0.80159
	0.37016	1.33917	0.08106		0.07308	0.47846	0.80159
	0.54742	1.34597	0.08106		0.07308	1.04552	0.80159
	0.79767	1.58389	0.339		0.29897	1.01008	0.80159
	1.12612	1.02647	0.05896		0.4717	0.59364	0.80159
	0.98535	1.16923	0.5085		0.07308	0.28353	0.80159
	1.98635	1.18962	1.08332		0.19931	0.0886	0.80159
	2.41385	1.49552	1.65814		0.17274	0.18607	1.25681
	1.77781	1.40035	0.84749		0.11294	0.15949	1.48442
	1.22517	0.99928	1.15701		0.34547	0.32783	1.18754
	1.93421	0.87692	0.95067		0.25246	0.36328	1.10837
	1.39722	0.99248	1.56234		0.49828	0.4253	0.80159
	1.19911	0.46905	0.87697		0.22589	0.30125	0.80159
	0.92279	0.57782	0.24319		0.17938	0.64681	0.80159
	0.5005	1.06046	0.08843		0.85039	1.28475	1.43494
	0.66212	1.06046	0.00737		0.39198	2.12649	1.21723
	0.74553	0.86332	0		0.39862	2.14421	0.96982
	0.45879	0.69338	0.0737		0.95005	3.09227	1.2964
	0.35973	0.78855	0.28741		1.03642	3.09227	1.35577
	0.33366	1.01967	0.11054		0.45177	1.46196	0.80159
	0.5422	0.79535	0.02211		0.67766	1.61259	0.80159
	0.77681	0.57782	0.19161		1.2623	2.10877	0.80159
	0.61519	0.83613	0.32426		1.14936	1.16071	1.06878
	0.85502	1.34597	0.04422		0.95005	0.77971	0.99951
	0.7351	1.80822	0.1695		0.44513	0.66453	0.98962
	0.74553	1.37316	0.0737		0.33219	0.59364	0.92034
	0.7716	1.17602	0.22109		0.65108	0.49618	0.80159
	0.79767	1.07406	0.25793		0.11959	0.74427	0.91045
	0.70382	1.18282	0.6043		0.33219	0.26581	1.2964
	0.928	0.97889	0.50113		0.43184	0.63795	1.32608
	0.58391	1.21681	0.11054		0.69759	0.65567	2.11778
	0.29196	1.13524	0.00737		2.13263	0.40758	1.73183
	0.75075	1.43434	0.23582		1.78716	0.59364	1.73183
	0.5005	1.16243	0.03685		2.34523	1.12527	2.17715
	0.71946	1.16243	0.2653		3.36836	0.93034	2.20684
	0.72468	1.35277	0.11054		4.21875	1.16957	2.46414
	0.80809	1.41395	0.4348		2.23893	1.39108	3.18656
	0.91236	0.99248	0.42743		3.85999	0.59364	1.62297
	0.98014	0.80894	0.28741		3.60089	0.59364	2.46414
	1.07398	0.87012	0.47902		1.23573	0.5139	1.42505
	1.56405	0.49624	0.31689		1.39518	0.29239	1.04899
	2.19489	0.49624	0.97278		0.99656	0.62023	1.24692
	1.80909	0.6186	2.32877		0.51821	0.47846	0.99951
	2.4712	0.44866	2.36561		0.34547	0.41644	1.56359
	2.39821	0.14275	3.19837		0.51156	0.12405	1.06878
	2.77359	0.34669	2.6825		1.09621	0.26581	0.80159
	2.87264	0.38748	2.99202		0.90354	0.93034	1.07868
	2.81008	0.66619	4.42908		1.56127	0.97464	1.35577
	3.10725	0.90411	4.78282		0.91683	1.03666	1.05889
	2.16882	1.20322	3.33102		0.65773	1.43538	0.81148
	1.80387	1.71305	3.02887		1.35531	1.98472	0.80159
	0.74553	1.883	1.28967		1.4749	2.44546	0.82138
	0.51614	2.34525	0.49376		2.11934	3.04797	0.89065
	0.51614	1.81502	1.10543		1.81373	3.00366	0.80159
	0.47964	1.41395	0.56008		0.43848	3.01252	0.80159
	0.20333	1.31198	0.28004		0.25246	2.74671	1.17764
	0.31281	1.05366	0.20635		0.77731	2.47204	1.18754
	0.22939	1.06046	0.12528		1.1095	3.34036	1.11827
	0.59955	1.42754	0		1.45497	3.82768	1.31619
	0.84459	0.71377	0		1.38189	2.88848	0.80159
	0.98535	1.14203	0.03685		1.49483	2.46318	0.80159
	0.78203	0.6322	0.04422		1.63435	3.80996	0.80159
	0.54742	0.55062	0.27267		1.33538	3.99603	0.93024
	0.28674	1.20321	0.31689		1.73401	3.25175	1.15785
	0.13555	1.09445	0.02948		2.29208	3.25175	0.80159
	0.29717	0.57782	0.22109		0.83711	3.39352	0.80159
	0.13555	0.96529	0.21372		2.87672	3.73021	0.80159
	0.34931	1.16923	0.04422		2.07283	2.85304	0.80159
	0.37537	0.90411	0.01474		1.41511	1.84296	0.80159
	0.17205	1.2372	0.24319		1.72072	2.0113	0.80159
	0.35452	0.59141	0.18424		1.22908	1.19615	0.80159
	0.51614	0.87692	0.29478		0.31225	0.82401	0.80159
	0.3076	0.84293	0.18424		0.46506	0.19493	1.07868
	0.27632	0.81574	0.23582		0.05979	0.19493	0.85107
	0.35973	1.15563	0.17687		0.21924	0.35441	0.80159
	0.35452	0.98568	0.05896		0.22589	0.39872	0.80159
	0.7716	1.44114	0.16213		0.04651	0.32783	0.80159
	0.75075	0.76815	0.18424		0.23253	0.5139	0.80159
	0.96971	0.87012	0.59693		0.46506	0.0886	0.80159
	1.10526	1.05366	2.19612		0.11959	0.14177	0.80159
	1.40243	0.89731	2.82252		0.41855	0.03544	0.84117
	2.28352	1.10125	3.48578		0.01329	0.33669	0.95993
	2.53377	0.99928	4.23747		0.06644	0.06202	0.84117
	3.45134	0.23792	5.35764		0.30561	0.37214	1.22712
	3.78501	0	5.33553		0.51156	0.72655	0.80159
	3.80065	0.21073	4.76071		1.02313	1.29361	0.93024
	3.72245	0.10877	5.33553		0.31225	1.05438	0.94013
	3.79022	0.40787	4.92284		0.90354	1.68347	0.80159
	3.64424	0.44866	5.06286		1.4749	2.22395	0.80159
	3.52955	0.79535	4.12693		0.56471	1.90498	0.80159
	2.89871	0.84973	3.42683		0.27904	1.47968	0.80159
	2.62239	0.24472	2.88148		0.64444	2.03788	0.89065
	2.01241	0.72057	2.29929		0.83046	1.5417	0.80159
	1.38679	0.82933	0.95067		0.87697	2.56951	0.83128
	1.26688	0.51663	0.64115		0.71088	2.36572	0.92034
	1.14697	0.70018	0.51587		0.38533	1.77207	0.80159
	1.00621	0.80214	0.51587		0.61122	2.25053	0.80159
	0.94886	0.91771	0.02948		1.22908	2.53407	0.80159
	0.66212	0.74096	0.23582		2.64419	2.64039	0.80159
	0.39623	0.70697	0.36111		1.30217	1.88726	0.80159
	0.26068	0.65259	0.30215		0.41191	1.08983	0.80159
	0.40144	0.6254	0		0.50492	0.8506	0.80159
	0.31802	1.06726	0		0.2591	0.95692	0.80159
	0.32845	0.73417	0		0.41855	0.54934	0.80159
	0.2711	0.9381	0		0.62451	0.50504	0.80159
	0.16683	0.9245	0		0.95005	0.23037	0.80159
	0.24503	0.99248	0		0.8969	0.27467	0.80159
	0.28674	0.99248	0.05896		0.92347	0.31897	0.80159
	0.21375	1.14883	0.08843		0.8969	0.35441	0.80159
	0.22939	0.65259	0.0958		1.00984	0.06202	0.80159
	0.1929	0.56422	0.19161		0.38533	0.03544	0.80159
	0.17726	0.64579	0.17687		0.16609	0	0.80159
	0.02085	0.83613	0.2653		0.17938	0.07088	0.80159
	0.40665	1.06726	0.22109		0.09301	0.54934	0.80159
	0.39101	0.53023	0.08106		0.44513	0.13291	0.80159
	0.46922	0.15635	0		1.69414	0.38986	0.80159
	0.37016	1.10125	0.03685		1.01649	0.05316	0.80159
	0.47964	1.01967	0.02211		0.55807	0.25695	0.80159
	0.40665	1.00608	0.21372		2.54454	0.26581	0.80159
	0.33366	0.66619	0.53061		1.44168	0.38986	0.80159
	0.68818	1.11484	0.45691		0.85704	0.17721	0.80159
	0.42751	1.08085	0.20635		1.76058	0.26581	0.80159
	0.64648	1.02647	0		1.22244	0.18607	0.99951
	0.81331	1.16243	0.19898		1.85359	0.27467	1.17764
	0.79767	0.78855	0.01474		0.81053	0.75313	1.06878
	0.51092	1.54311	0.01474		2.23228	1.30247	0.98962
	0.59955	1.29159	0		3.06939	1.51512	0.80159
	0.78203	0.97209	0.08843		3.02953	1.15185	0.80159
	0.94886	0.98568	0.20635		2.40502	0.93034	0.80159
	1.05834	1.33237	0.38321		2.8435	0.47846	0.80159
	0.96971	1.35956	0.62641		1.93996	0.4253	0.80159
	1.1574	1.52271	1.57708		2.02633	0.38986	0.80159
	1.17304	0.96529	1.10543		0.72416	0.19493	0.80159
	1.18868	0.84293	0.87697		0.13952	0.0443	1.08858
	1.31902	0.73417	2.49827		0.35876	0.12405	0.99951
	1.47021	0.81574	2.91096		0.65108	0.09746	0.80159
	1.87686	0.69338	2.83726		0.21924	0.03544	0.80159
	1.47021	0.39427	3.80267		0.09301	0.11518	0.80159
	1.99677	0.44186	5.10707		0.03322	0.10632	0.80159
	2.22095	0.39427	5.18077		0.1063	0.13291	1.04899
	2.60154	0.51663	4.2301		0.03322	0.07088	1.18754
	2.84658	0.91771	3.44156		0.05979	0.05316	1.24692
	2.63282	0.58461	4.28906		0.21924	0.23037	1.84068
	3.09682	0.27871	2.85937		0.07972	0.17721	1.82089
	2.98213	0.50984	3.50052		0.05315	0.19493	0.99951
	3.16981	0.51663	4.93758		0.38533	0.10632	1.2964
	2.76316	0.91771	5.15129		0.62451	0.00886	1.22712
	2.99255	0.69338	3.91321		0.17938	0.09746	1.07868
	2.71624	0.89731	5.51977		0.2591	0.23923	1.47453
	2.38779	0.86332	3.13941		0.51156	0.22151	2.07819
	2.02805	0.57782	2.60144		0.45177	0.06202	0.81148
	1.15219	0.90411	1.17912		0.41191	0.21265	0.80159
	1.06877	0.86332	0.65589		0.77067	0.61137	0.80159
	1.13133	0.78855	0.22846		3.12254	0.49618	0.80159
	0.90194	0.59141	0.34637		0.69759	1.04552	0.80159
	0.53178	0.6118	0.12528		1.4749	1.94042	0.80159
	0.51092	0.65259	0		1.72072	1.35564	0.80159
	0.68818	0.44866	0.02948		2.45817	2.21509	0.80159
	0.7351	0.34669	0.35374		3.23548	1.42652	0.80159
	0.5422	0.84973	0.0737		1.77387	1.37336	0.80159
	0.25546	0.77495	0		3.47466	1.95814	1.2865
	0.13555	1.08085	0.04422		3.31521	1.95814	1.05889
	0.53178	0.78855	0.15476		1.5812	1.63917	0.85107
	0.54742	0.70697	0		0.81053	1.98472	1.07868
	0.63083	0.84973	0.04422		2.6907	1.93156	0.81148
	0.82373	0.77495	0.19898		2.99631	2.22395	0.89065
	0.61519	0.639	0		2.49803	1.08983	0.80159
	0.68818	0.58461	0.03685		2.25221	0.79743	0.85107
	0.74553	0.48265	0.39795		0.40527	0.75313	0.89065
	0.71425	0.27191	0.40532		1.30217	0.80629	0.80159
	0.82373	0.59141	0.05159		1.05635	0.67339	0.85107
	0.76117	0.42826	0.14739		0.75738	0.52276	0.80159
	0.8863	0.33309	0.02211		0.20595	0.19493	1.04899
	0.6934	0.53703	0.19161		0.31225	0.26581	1.0391
	0.6934	1.01967	0.19161		0.35876	0.21265	0.80159
	0.7716	1.31198	0.48639		0.17938	0.31011	0.80159
	1.11569	0.89052	0.10317		0.23917	0.35441	0.80159
	1.31902	1.04686	0.38321		0.56471	0.21265	0.80159
	1.16261	1.13524	0.01474		0.32554	0.16835	0.93024
	1.08962	0.87012	0.02211		0.16609	0.20379	0.82138
	1.04792	1.17602	0.36848		0.19267	0.06202	0.80159
	1.22517	1.16923	0.35374		0.50492	0.12405	0.93024
	1.52756	0.76136	0.59693		0.48499	0.24809	1.15785
	1.61619	0.89731	0.84749		1.23573	0.54934	0.80159
	2.01763	0.89731	1.06858		1.64099	0.69997	0.80159
	1.55363	0.21073	0.84749		0.41191	0.45188	0.80159
	1.43893	0.55062	2.02662		0.55143	0.6025	0.80159
	1.41807	0.33309	1.91607		0.98991	0.39872	0.90055
	1.26688	0.59821	1.14964		0.88361	0.33669	0.86097
	0.85502	0.26512	0.34637		0.87697	1.42652	0.80159
	0.77681	0.78175	0.67063		2.03962	1.55056	0.80159
	0.8863	0.69338	0.57482		2.55782	1.4531	0.80159
	0.95929	0.84293	0.76643		2.72392	2.17965	0.85107
	1.0427	1.20322	0.62641		2.48474	3.60617	1.2865
	0.79767	0.9517	0.68537		1.31545	3.96058	1.23702
	0.68818	0.91771	1.02436		1.09621	3.3758	0.80159
	0.58913	0.91771	0.19161		1.06299	4.03147	0.98962
	0.91236	0.55062	0.1695		2.65084	3.99603	0.89065
	1.00621	0.11556	0.01474		3.18233	3.74794	0.82138
	0.82373	0.27191	0.32426		4.38484	4.81118	0.80159
	0.61519	0.58461	0.63378		3.64075	4.16437	0.80159
	0.43793	0.55742	0.17687		3.53445	5.2099	0.86097
	0.39623	0.6322	0.18424		2.02633	5.88328	0.95993
	0.41187	0.25832	0.0737		3.44144	4.41246	0.80159
	0.28153	0.37388	0		1.34203	3.52643	0.80159
	0.29717	0.3195	0.17687		2.0064	3.83654	0.80159
	0.31802	0.89052	0.13265		1.156	4.05805	0.80159
	0.77681	0.66619	0.19161		0.578	3.36694	0.80159
	0.55785	0.639	0		0.2591	1.73663	0.82138
	0.63605	0.40107	0		1.55463	1.71005	0.80159
	0.68818	0.6254	0.05896		1.19587	1.32906	0.80159
	0.68818	1.06046	0.21372		0.81053	1.01894	0.90055
	0.74032	0.75456	0.06633		0.34547	0.38986	1.22712
	0.92279	0.69338	0		0.51821	0.59364	0.86097
	0.83937	0.36708	0.32426		0.91683	0.48732	0.80159
	1.32944	1.01967	0.678		0.98991	0.0443	0.80159
	1.24082	0.84293	1.1128		0.86368	0.02658	0.80159
	1.42329	0.55062	1.73921		0.76403	0.0443	0.80159
	2.26266	0.48944	3.64054		1.14272	0.00886	0.80159
	2.19489	0.90411	2.79305		1.46826	0.14177	0.80159
	2.33044	0.37388	3.69213		0.90354	0.47846	0.80159
	2.01763	0.76136	4.11956		2.3253	0.4253	0.80159
	2.94042	0.69338	3.61106		2.71727	1.05438	0.92034
	2.24702	0.50304	4.79755		2.08612	1.20501	1.17764
	2.57547	0.87692	4.95231		2.61097	1.3645	0.80159
	2.38779	0.9313	4.34801		2.21235	1.01894	0.80159
	1.8925	0.70697	2.49827		1.95989	1.68347	0.80159
	1.55363	0.80894	1.40021		1.48819	1.76321	0.80159
	1.32423	0.80214	0.82539		1.48819	2.26825	0.80159
	0.94886	0.87012	1.60655		1.61442	2.07333	0.80159
	0.98535	0.639	0.83276		1.89345	0.77971	0.80159
	0.47443	0.75456	0.52324		1.60778	1.30247	0.83128
	0.43793	0.86332	0.33163		2.37844	2.36572	1.26671
	0.29196	0.74776	0.2653		2.83022	3.06569	0.82138
	0.30238	0.73417	0		3.76033	3.20745	0.80159
	0.35973	0.42826	0.0737		1.35531	1.55056	0.80159
	0.42751	0.59821	0.02948		3.08932	1.24045	0.85107
	0.55263	0.91771	0		1.68086	1.75435	1.22712
	0.53699	0.91091	0		0.86368	2.55179	0.80159
	0.78724	0.9517	0		1.4749	2.63153	0.80159
	0.68297	0.70697	0.14002		1.7938	2.65811	0.80159
	0.76117	1.06726	0.14002		1.73401	3.06569	0.80159
	0.82895	0.67978	0		1.12943	2.72899	0.80159
	0.87066	0.79535	0		1.04306	2.48976	0.80159
	0.7351	1.40035	0.30215		1.08292	3.3315	0.80159
	0.79245	1.20322	0.25056		0.74409	1.65689	0.80159
	0.48486	1.10805	0.15476		1.20915	0.43416	0.81148
	0.44836	1.23041	0.19161		1.69414	0.77085	1.00941
	0.25546	0.99248	0		0.64444	0.69111	0.80159
	0.53178	0.96529	0.11791		0.39198	0.46074	0.80159
	0.19811	0.47585	0.14002		0.07308	0.26581	0.80159
	0.23982	0.50304	0.06633		0.05315	0.36328	0.80159
	0.16162	0.39427	0		0.03322	0.21265	0.80159
	0.49528	0.97889	0		0.07308	0.0886	1.20733
	0.26068	0.87012	0		0.08637	0.07088	0.87086
	0.31281	0.72057	0		0.22589	0.17721	0.80159
	0.15119	0.78855	0		0.5315	0.16835	1.0292
	0.29196	1.14883	0.00737		0.65108	0.07088	1.06878
	0.42751	0.78855	0		0.08637	0.02658	1.15785
	0.39101	1.12844	0		0.57136	0.05316	0.92034
	0.6569	1.66547	0		0.53814	0.26581	0.80159
	0.6569	1.34597	0.01474		0.35876	0.38986	0.80159
	0.67254	1.12164	0.17687		0.19267	0.07974	0.80159
	0.54742	1.03327	0.01474		0.34547	0.0443	0.80159
	0.41187	1.48193	0		0	0.07974	0.80159
	0.64126	1.59069	0.17687		0.03986	0.13291	0.95003
	0.98014	0.79535	0.05896		0.07972	0.13291	0.95993
	0.78724	0.86332	0		0.45842	0.16835	0.83128
	0.66212	1.29159	0.00737		0.46506	0.26581	0.80159
	0.5005	1.69946	0		0.03322	0.0886	0.99951
	0.41187	1.76064	0		0.04651	0.43416	1.57349
	0.41187	1.31878	0		0.08637	0.0443	0.80159
	0.60998	1.10805	0		0.45842	0.06202	0.88076
	0.47964	0.84293	0.01474		0.5315	0.34555	1.20733
	0.3076	1.04686	0.03685		0.05979	0.17721	0.80159
	0.46922	0.9517	0		0.16609	0.37214	1.10837
	0.66212	0.91771	0		0.23253	0.0886	1.06878
	0.54742	0.76136	0.22846		0.11294	0.37214	2.17715
	0.45358	0.9313	0.00737		0	0.15949	1.73183
	1.01142	1.33917	0.00737		0.06644	0.15949	2.33549
	0.96971	1.69266	0.51587		1.0032	0.64681	2.24643
	1.01663	1.80822	0.90645		1.17594	0.94806	2.51362
	1.1574	1.49552	1.2086		0.33883	1.73663	2.48393
	1.34509	1.46833	0.7001		0.20595	1.98472	2.59279
	1.1574	1.40035	1.75394		0.83711	1.84296	2.34539
	1.33987	1.50912	1.27493		0.28568	0.79743	1.811
	1.78302	1.93058	1.90134		0.3654	0.54934	1.72193
	1.41286	1.50232	2.10768		0.4252	0.52276	2.11778
	1.71524	2.00536	2.21822		0.32554	0.24809	1.2964
	1.2356	1.71985	2.56459		0.38533	0.5139	1.12816
	1.05834	1.91019	2.16664		1.06299	0.38986	1.14795
	1.13654	2.1753	0.85486		0.48499	0.29239	0.93024
	1.03749	1.42075	0.39058		0.16609	0.14177	0.80159
	1.17825	1.70625	0.54534		0.13287	0.13291	1.20733
	1.02185	1.85581	0.22109		0.27239	0.12405	0.97972
	0.7716	1.65867	0.03685		0.15945	0.02658	1.06878
	0.58913	1.38676	0.22109		0	0.02658	0.99951
	0.83416	1.91019	0		0.2126	0.0443	1.51411
	0.90715	1.8694	0.08843		0.22589	0.09746	1.90996
	0.68818	2.26368	0.19898		0.45842	0.03544	1.73183
	0.75596	2.34525	0.22109		1.24237	0.0443	2.39487
	1	1	1		0.34547	0.20379	2.69175
					0.13952	0.23037	2.93916
					0.13287	0.31897	2.19695
					0.38533	0.67339	1.76151
					0.61786	1.06324	1.21723
					0.76403	0.77971	0.80159
					1.38853	0.62023	0.82138
					2.78371	0.84173	1.12816
					1.77387	1.00122	0.80159
					1.82037	0.5582	0.80159
					1.31545	0.78857	0.80159
					1.72072	0.53162	0.80159
					1.69414	0.97464	0.80159
					1.72736	1.14299	0.80159
					0.61786	1.11641	0.80159
					1.24902	1.24931	0.80159
					1.3221	0.67339	0.80159
					2.31201	0.81515	0.82138
					2.1592	1.61259	1.2766
					2.3253	1.19615	0.80159
					1.41511	0.83287	1.42505
					2.07283	0.72655	0.95993
					1.11614	0.38986	0.80159
					0.61122	0.5582	0.80159
					0.45842	1.0278	0.80159
					0.16609	0.25695	0.80159
					0.3189	0.30125	0.80159
					0.55807	0.63795	0.80159
					0.3654	0.5582	0.80159
					0.26575	0.58478	1.10837
					0.29897	0.10632	0.96982
					0.45842	0.56706	0.80159
					0.4252	0.36328	0.80159
					0.55143	0.26581	1.05889
					0.2126	0.23923	1.0391
					0.4252	0.78857	0.80159
					0.84375	0.64681	0.80159
					0.6843	0.47846	0.80159
					0.1063	0.38986	0.80159
					0.26575	0.41644	0.89065
					0.20595	0.14177	1.11827
					0.23253	0.37214	0.80159
					0.74409	0.47846	0.80159
					1.12279	0.39872	0.80159
					1.44833	0.37214	0.80159
					1.2623	0.35441	0.80159
					0.91019	0.28353	0.80159
					1.81373	0.62909	0.80159
					0.85039	0.62909	0.89065
					1.99311	0.83287	1.19743
					0.94341	0.79743	0.80159
					2.797	1.35564	0.80159
					1.62771	1.88726	0.80159
					0.33219	0.87718	0.80159
					0.66437	1.43538	0.80159
					0.75074	2.72013	0.80159
					1.41511	3.3315	0.80159
					0.81718	4.85548	0.80159
					0.78396	4.05805	0.80159
					1.61442	2.84418	0.80159

## Sheet: 2d
The scatter plot summarizing the Pearson’s colocalization coefficients (PCC) values
hPD-L1	-	+
	0.559	0.1015
	0.7964	0.1675
	0.7455	0.1761
	0.6634	0.0813
	0.6738	0.0221
	0.3728	0.0773
	0.4656	0.0822
	0.7148	0.2738
	0.713	0.0037
	0.7286	0.3155
	0.5245	0.0796
	0.6256	0.0116
	0.6005	0.0297
	0.4862	0.1459
	0.56	0.218
	0.6529	0.2149
	0.6804	0.046
	0.6573	0.0836
	0.6844	0.2092
	0.5589	0.0566
Average	0.62318	0.119805			p values
				hPD-L1 - vs +	<0.0001

## Sheet: 2f
The intensity ratio
		pPLCg/PLCg			pAkt/Akt			pErk/Erk
time		DC1	DC1-hPD-L1		DC1	DC1-hPD-L1		DC1	DC1-hPD-L1
0		1	0.8		1	2		1	1.2
0.5		0.9	0.7		9.6	9.6		0.6	0.4
2		1.6	1.2		15	11		13	2
5		1.4	1.1		14	10		10	2.6

## Sheet: 2g
The concentration of IL-2
			Ctrl			hPD-L1
	0		n.d.	n.d.	n.d.	n.d.	n.d.	n.d.
	0.1		3.14153	3.11074	3.58423	1.72921	1.74898	1.77434
	1		10.0592	10.4318	10.5191	3.10367	3.12728	3.12965
				Ctrl			hPD-L1
	0			n.d.			n.d.				p values
	0.1			3.27883			1.75084			hPD-L1 - vs + (0.1 uM)	<0.0001
	1			10.3367			3.1202			hPD-L1 - vs + (1 uM)	<0.0001

## Sheet: 3b
The percentage of T cells forming hPD-1 microclusters
Ab (-)	Pembrolizumab	Nivolumab	Durvalumab	Atezolizumab	MIH1	29E.2A3
0	0	0	0	0	0	0		0= not clustered
1	0	0	0	0	0	0		1= clustered
1	0	0	0	0	0	0
1	0	0	0	0	0	0
1	0	0	0	0	0	0
1	0	0	0	0	0	0
1	0	0	0	0	0	0
1	0	0	0	0	0	0
1	0	0	0	0	0	0
1	0	0	0	0	0	0
1	0	0	0	0	0	0
1	0	0	0	0	0	0
1	0	0	0	0	0	0
1	0	0	0	0	0	0
1	0	0	0	0	0	0
1	0	0	0	0	0	0
1	0	0	0	0	0	0
1	0	0	0	0	0	0
1	0	0	0	0	0	0
1	0	0	0	0	0	0
1	0	0	0	0	0	0
1	0	0	0	0	0	0
1	0	0	0	0	0	0
1	0	0	0	0	1	0
1	0	0	0	0	1	0
1	0	0	0	0	1	0
1	0	0	0	0	1	1
1	0	0	0	0	1	1
1	1	1	0	0	1	1
1	1	1	1	1	1	1
29	2	2	1	1	7	4
30	30	30	30	30	30	30
96.6667	6.66667	6.66667	3.33333	3.33333	23.3333	13.3333	Clustered
3.33333	93.3333	93.3333	96.6667	96.6667	76.6667	86.6667	Not clustered
Ab (-)	Ab (-)	Pembrolizumab	Pembrolizumab	Nivolumab	Nivolumab	Durvalumab	Durvalumab	Atezolizumab	Atezolizumab	MIH1	MIH1	29E.2A3	29E.2A3
C	NC	C	NC	C	NC	C	NC	C	NC	C	NC	C	NC		C: clustered
96.6667	3.33333	6.66667	93.3333	6.66667	93.3333	3.33333	96.6667	3.33333	96.6667	23.3333	76.6667	13.3333	86.6667		NC: not clustered

## Sheet: 3d
The concentration of IL-2
	ctrl			Ab (-)			Pembrolizumab			Nivolumab			Durvalumab			Atezolizumab			MIH1			29E.2A3
	9.81351	11.0273	9.6605	2.5913	2.4274	2.42139	11.9287	11.998	12.8825	10.6038	12.0173	11.3091	9.94424	9.06445	11.4266	11.4507	12.2303	13.0534	7.4448	7.47565	6.73024	8.31041	9.30864	8.5011
		ctrl	Ab (-)	Pembrolizumab	Nivolumab	Durvalumab	Atezolizumab	MIH1	29E.2A3
average		10.1671	2.48003	12.2697	11.3101	10.1451	12.2448	7.21689	8.70672
			p values
		ctrl vs Ab(-)	<0.0001
		Ab(-) vs Pembrolizumab	<0.0001
		Ab(-) vs Nivolumab	<0.0001
		Ab(-) vs Durvalumab	<0.0001
		Ab(-) vs Atezolizumab	<0.0001
		Ab(-) vs MIH1	<0.0001
		Ab(-) vs 29E.2A3	<0.0001

## Sheet: 3e
% of specific lysis
		Ctrl			hPD-L1			hPD-L1 + Pembrolizumab			hPD-L1 + Nivolumab			hPD-L1 + Durvalumab			hPD-L1 + Atezolizumab			hPD-L1 + MIH1			hPD-L1 + 29E.2A3
4:1	92.2586	92.4985	92.8446	85.3808	81.4866	79.1993	91.2607	91.0391	91.4442	91.5327	91.636	91.567	92.7307	93.607	93.0061	92.432	92.5189	93.2496	91.5612	92.8228	91.5501	92.248	91.7275	91.2413
2:1	90.6114	90.5563	90.125	65.7413	74.0024	68.0755	88.9968	89.7138	89.748	90.8742	91.3074	89.343	92.2391	91.6026	91.3527	91.3951	90.7287	90.6108	91.0064	86.876	89.275	90.3475	89.7772	90.2834
1:1	81.9672	83.6848	83.9319	56.2009	57.4569	54.721	87.5589	87.419	86.0594	83.9463	88.9978	85.3283	89.1363	86.4897	90.8677	86.3666	89.2199	85.188	83.6353	87.5227	79.3079	80.8993	75.7067	81.2705
1:2	64.3776	69.9594	69.16	39.1604	43.197	41.8432	76.4129	75.3133	60.8277	78.2551	80.3643	75.9239	86.0795	82.661	82.43	83.0456	78.1785	74.7336	62.6609	65.6123	65.8539	77.3817	80.9208	80.811
1:4	54.7993	43.441	50.7465	23.4862	24.4438	28.052	51.7734	53.4121	51.0237	52.2832	60.9179	49.6632	68.9394	64.4035	69.3827	59.3224	59.2512	52.4859	59.274	53.8488	54.158	60.4831	60.4029	55.7417
1:8	33.3123	35.9315	30.4433	17.6975	23.5076	27.2945	31.7977	25.8903	32.02	33.3521	27.1244	31.6411	42.6231	41.8389	47.0751	37.475	43.5199	37.8897	38.6859	33.2754	37.2433	52.0261	53.3109	51.7733
	Average	Ctrl			hPD-L1			hPD-L1 + Pembrolizumab			hPD-L1 + Nivolumab			hPD-L1 + Durvalumab			hPD-L1 + Atezolizumab			hPD-L1 + MIH1			hPD-L1 + 29E.2A3
4:1		92.5339			82.0222			91.248			91.5786			93.1146			92.7335			91.978			91.7389
2:1		90.4309			69.2731			89.4862			90.5082			91.7315			90.9115			89.0525			90.136
1:1		83.1946			56.1263			87.0124			86.0908			88.8313			86.9248			83.4886			79.2922
1:2		67.8323			41.4002			70.8513			78.1811			83.7235			78.6526			64.709			79.7045
1:4		49.6623			25.3273			52.0697			54.2881			67.5752			57.0198			55.7603			58.8759
1:8		33.229			22.8332			29.9027			30.7059			43.8457			39.6282			36.4015			52.3701
								p values
						Pembrolizumab	Abs - vs + (4)	0.0019
							Abs - vs + (2)	0.0001
							Abs - vs + (1)	<0.0001
							Abs - vs + (0.5)	0.0014
							Abs - vs + (0.25)	0.0003
							Abs - vs + (0.125)	0.1339
						Nivolumab	Abs - vs + (4)	0.0016
							Abs - vs + (2)	0.0001
							Abs - vs + (1)	<0.0001
							Abs - vs + (0.5)	<0.0001
							Abs - vs + (0.25)	0.0009
							Abs - vs + (0.125)	0.0899
						Durvalumab	Abs - vs + (4)	0.0008
							Abs - vs + (2)	<0.0001
							Abs - vs + (1)	<0.0001
							Abs - vs + (0.5)	<0.0001
							Abs - vs + (0.25)	<0.0001
							Abs - vs + (0.125)	0.0009
						Atezolizumab	Abs - vs + (4)	0.0009
							Abs - vs + (2)	<0.0001
							Abs - vs + (1)	<0.0001
							Abs - vs + (0.5)	<0.0001
							Abs - vs + (0.25)	0.0002
							Abs - vs + (0.125)	0.0037
						MIH1	Abs - vs + (4)	0.0015
							Abs - vs + (2)	0.0003
							Abs - vs + (1)	<0.0001
							Abs - vs + (0.5)	<0.0001
							Abs - vs + (0.25)	0.0002
							Abs - vs + (0.125)	0.0086
						29E.2A3	Abs - vs + (4)	0.0016
							Abs - vs + (2)	0.0001
							Abs - vs + (1)	<0.0001
							Abs - vs + (0.5)	<0.0001
							Abs - vs + (0.25)	0.0001
							Abs - vs + (0.125)	<0.0001

[truncated: 49 more sheets: 4b, 4c, 4d, 4e, 4f, 4g, 4i, 5a, 5b, 5d, 5f, 5g, 6b, 6d, 7a, 7b, 7d, 7e, 7f, 7h …]
